# Supplementary material for: Moiré materials based on M-point twisting
Source: Nature. 2025 Jul 9;643(8071):376–81. doi: 10.1038/s41586-025-09187-5 (PMC12240816; doi:10.1038/s41586-025-09187-5)
Supplement: Supplementary file 2 — Supplementary files including the M-point moiré Hamiltonians are in Mathematica format. [file 41586_2025_9187_MOESM2_ESM.zip]

Archive with 3 entries (2 files):
- m_point_hamiltonians/
- m_point_hamiltonians/ham_data.wdx.gz
- m_point_hamiltonians/ReadMe.nb
