# Supplementary material for: Moiré materials based on M-point twisting
Source: Nature. 2025 Jul 9;643(8071):376–81. doi: 10.1038/s41586-025-09187-5 (PMC12240816; doi:10.1038/s41586-025-09187-5)
Supplement: Supplementary file 2 — Supplementary files including the M-point moiré Hamiltonians are in Mathematica format. [file 41586_2025_9187_MOESM2_ESM.zip › m_point_hamiltonians/ReadMe.nb]

(* Content-type: application/vnd.wolfram.mathematica *)

(*** Wolfram Notebook File ***)
(* http://www.wolfram.com/nb *)

(* CreatedBy='Mathematica 12.1' *)

(*CacheID: 234*)
(* Internal cache information:
NotebookFileLineBreakTest
NotebookFileLineBreakTest
NotebookDataPosition[       158,          7]
NotebookDataLength[     68771,       1470]
NotebookOptionsPosition[     66756,       1428]
NotebookOutlinePosition[     67152,       1444]
CellTagsIndexPosition[     67109,       1441]
WindowFrame->Normal*)

(* Beginning of Notebook Content *)
Notebook[{

Cell[CellGroupData[{
Cell["Data format", "Section",
 CellChangeTimes->{{3.954241657612856*^9, 
  3.954241665497739*^9}},ExpressionUUID->"d27f31d7-1ae0-47fc-9187-\
6633995fc184"],

Cell[BoxData[
 RowBox[{
  RowBox[{"hamiltonianData", "=", 
   RowBox[{"Import", "[", 
    RowBox[{"FileNameJoin", "[", 
     RowBox[{"{", 
      RowBox[{
       RowBox[{"NotebookDirectory", "[", "]"}], 
       ",", "\"\<ham_data.wdx.gz\>\""}], "}"}], "]"}], "]"}]}], ";"}]], "Code",\

 CellChangeTimes->{{3.9541582751146927`*^9, 3.9541582857803698`*^9}, {
  3.954158322908489*^9, 3.954158336577911*^9}, {3.954158367749655*^9, 
  3.954158384264415*^9}, {3.954241643434702*^9, 3.954241651597929*^9}},
 CellLabel->"In[1]:=",ExpressionUUID->"24c3fcd2-02ac-47d1-ac36-1b0bf958b472"],

Cell[TextData[{
 "This file contains all the M-point moire Hamiltonians introduced in \
Appendix XI of the ",
 ButtonBox["preprint",
  BaseStyle->"Hyperlink",
  ButtonData->{
    URL["https://arxiv.org/abs/2411.18684"], None},
  ButtonNote->"https://arxiv.org/abs/2411.18684"],
 " or Section XI of the SI of the published paper. The variable is an \
Association, where each of the 48 key-value pairs corresponds to a certain \
combination of monolayer, (commensurate) twist angle, and stacking \
configuration."
}], "Text",
 CellChangeTimes->{{3.954242244691841*^9, 3.954242274694729*^9}, {
  3.954242328691422*^9, 3.954242333709621*^9}, {3.9542424325087976`*^9, 
  3.954242544479404*^9}},ExpressionUUID->"b40b4df0-bfe6-4c3b-995c-\
a573e1768b56"],

Cell[CellGroupData[{

Cell[BoxData[
 RowBox[{"Print", "[", 
  RowBox[{"Keys", "[", "hamiltonianData", "]"}], "]"}]], "Code",
 InitializationCell->False,
 CellChangeTimes->{{3.95424255809129*^9, 3.9542425633600283`*^9}},
 CellLabel->"In[2]:=",ExpressionUUID->"a48bbb37-8c83-49ce-b5d5-6fb71ddc709e"],

Cell[BoxData[
 RowBox[{"{", 
  RowBox[{
   RowBox[{"\[LeftAssociation]", 
    RowBox[{
     RowBox[{"\<\"\[Theta]\"\>", "\[Rule]", "9.43`"}], ",", 
     RowBox[{"\<\"Monolayer\"\>", "\[Rule]", "\<\"SnSe2\"\>"}], ",", 
     RowBox[{"\<\"Stacking\"\>", "\[Rule]", "\<\"AA\"\>"}]}], 
    "\[RightAssociation]"}], ",", 
   RowBox[{"\[LeftAssociation]", 
    RowBox[{
     RowBox[{"\<\"\[Theta]\"\>", "\[Rule]", "7.34`"}], ",", 
     RowBox[{"\<\"Monolayer\"\>", "\[Rule]", "\<\"SnSe2\"\>"}], ",", 
     RowBox[{"\<\"Stacking\"\>", "\[Rule]", "\<\"AA\"\>"}]}], 
    "\[RightAssociation]"}], ",", 
   RowBox[{"\[LeftAssociation]", 
    RowBox[{
     RowBox[{"\<\"\[Theta]\"\>", "\[Rule]", "6.01`"}], ",", 
     RowBox[{"\<\"Monolayer\"\>", "\[Rule]", "\<\"SnSe2\"\>"}], ",", 
     RowBox[{"\<\"Stacking\"\>", "\[Rule]", "\<\"AA\"\>"}]}], 
    "\[RightAssociation]"}], ",", 
   RowBox[{"\[LeftAssociation]", 
    RowBox[{
     RowBox[{"\<\"\[Theta]\"\>", "\[Rule]", "5.09`"}], ",", 
     RowBox[{"\<\"Monolayer\"\>", "\[Rule]", "\<\"SnSe2\"\>"}], ",", 
     RowBox[{"\<\"Stacking\"\>", "\[Rule]", "\<\"AA\"\>"}]}], 
    "\[RightAssociation]"}], ",", 
   RowBox[{"\[LeftAssociation]", 
    RowBox[{
     RowBox[{"\<\"\[Theta]\"\>", "\[Rule]", "4.41`"}], ",", 
     RowBox[{"\<\"Monolayer\"\>", "\[Rule]", "\<\"SnSe2\"\>"}], ",", 
     RowBox[{"\<\"Stacking\"\>", "\[Rule]", "\<\"AA\"\>"}]}], 
    "\[RightAssociation]"}], ",", 
   RowBox[{"\[LeftAssociation]", 
    RowBox[{
     RowBox[{"\<\"\[Theta]\"\>", "\[Rule]", "3.89`"}], ",", 
     RowBox[{"\<\"Monolayer\"\>", "\[Rule]", "\<\"SnSe2\"\>"}], ",", 
     RowBox[{"\<\"Stacking\"\>", "\[Rule]", "\<\"AA\"\>"}]}], 
    "\[RightAssociation]"}], ",", 
   RowBox[{"\[LeftAssociation]", 
    RowBox[{
     RowBox[{"\<\"\[Theta]\"\>", "\[Rule]", "9.43`"}], ",", 
     RowBox[{"\<\"Monolayer\"\>", "\[Rule]", "\<\"SnSe2\"\>"}], ",", 
     RowBox[{"\<\"Stacking\"\>", "\[Rule]", "\<\"AB\"\>"}]}], 
    "\[RightAssociation]"}], ",", 
   RowBox[{"\[LeftAssociation]", 
    RowBox[{
     RowBox[{"\<\"\[Theta]\"\>", "\[Rule]", "7.34`"}], ",", 
     RowBox[{"\<\"Monolayer\"\>", "\[Rule]", "\<\"SnSe2\"\>"}], ",", 
     RowBox[{"\<\"Stacking\"\>", "\[Rule]", "\<\"AB\"\>"}]}], 
    "\[RightAssociation]"}], ",", 
   RowBox[{"\[LeftAssociation]", 
    RowBox[{
     RowBox[{"\<\"\[Theta]\"\>", "\[Rule]", "6.01`"}], ",", 
     RowBox[{"\<\"Monolayer\"\>", "\[Rule]", "\<\"SnSe2\"\>"}], ",", 
     RowBox[{"\<\"Stacking\"\>", "\[Rule]", "\<\"AB\"\>"}]}], 
    "\[RightAssociation]"}], ",", 
   RowBox[{"\[LeftAssociation]", 
    RowBox[{
     RowBox[{"\<\"\[Theta]\"\>", "\[Rule]", "5.09`"}], ",", 
     RowBox[{"\<\"Monolayer\"\>", "\[Rule]", "\<\"SnSe2\"\>"}], ",", 
     RowBox[{"\<\"Stacking\"\>", "\[Rule]", "\<\"AB\"\>"}]}], 
    "\[RightAssociation]"}], ",", 
   RowBox[{"\[LeftAssociation]", 
    RowBox[{
     RowBox[{"\<\"\[Theta]\"\>", "\[Rule]", "4.41`"}], ",", 
     RowBox[{"\<\"Monolayer\"\>", "\[Rule]", "\<\"SnSe2\"\>"}], ",", 
     RowBox[{"\<\"Stacking\"\>", "\[Rule]", "\<\"AB\"\>"}]}], 
    "\[RightAssociation]"}], ",", 
   RowBox[{"\[LeftAssociation]", 
    RowBox[{
     RowBox[{"\<\"\[Theta]\"\>", "\[Rule]", "3.89`"}], ",", 
     RowBox[{"\<\"Monolayer\"\>", "\[Rule]", "\<\"SnSe2\"\>"}], ",", 
     RowBox[{"\<\"Stacking\"\>", "\[Rule]", "\<\"AB\"\>"}]}], 
    "\[RightAssociation]"}], ",", 
   RowBox[{"\[LeftAssociation]", 
    RowBox[{
     RowBox[{"\<\"\[Theta]\"\>", "\[Rule]", "9.43`"}], ",", 
     RowBox[{"\<\"Monolayer\"\>", "\[Rule]", "\<\"ZrS2\"\>"}], ",", 
     RowBox[{"\<\"Stacking\"\>", "\[Rule]", "\<\"AA\"\>"}]}], 
    "\[RightAssociation]"}], ",", 
   RowBox[{"\[LeftAssociation]", 
    RowBox[{
     RowBox[{"\<\"\[Theta]\"\>", "\[Rule]", "7.34`"}], ",", 
     RowBox[{"\<\"Monolayer\"\>", "\[Rule]", "\<\"ZrS2\"\>"}], ",", 
     RowBox[{"\<\"Stacking\"\>", "\[Rule]", "\<\"AA\"\>"}]}], 
    "\[RightAssociation]"}], ",", 
   RowBox[{"\[LeftAssociation]", 
    RowBox[{
     RowBox[{"\<\"\[Theta]\"\>", "\[Rule]", "6.01`"}], ",", 
     RowBox[{"\<\"Monolayer\"\>", "\[Rule]", "\<\"ZrS2\"\>"}], ",", 
     RowBox[{"\<\"Stacking\"\>", "\[Rule]", "\<\"AA\"\>"}]}], 
    "\[RightAssociation]"}], ",", 
   RowBox[{"\[LeftAssociation]", 
    RowBox[{
     RowBox[{"\<\"\[Theta]\"\>", "\[Rule]", "5.09`"}], ",", 
     RowBox[{"\<\"Monolayer\"\>", "\[Rule]", "\<\"ZrS2\"\>"}], ",", 
     RowBox[{"\<\"Stacking\"\>", "\[Rule]", "\<\"AA\"\>"}]}], 
    "\[RightAssociation]"}], ",", 
   RowBox[{"\[LeftAssociation]", 
    RowBox[{
     RowBox[{"\<\"\[Theta]\"\>", "\[Rule]", "4.41`"}], ",", 
     RowBox[{"\<\"Monolayer\"\>", "\[Rule]", "\<\"ZrS2\"\>"}], ",", 
     RowBox[{"\<\"Stacking\"\>", "\[Rule]", "\<\"AA\"\>"}]}], 
    "\[RightAssociation]"}], ",", 
   RowBox[{"\[LeftAssociation]", 
    RowBox[{
     RowBox[{"\<\"\[Theta]\"\>", "\[Rule]", "3.89`"}], ",", 
     RowBox[{"\<\"Monolayer\"\>", "\[Rule]", "\<\"ZrS2\"\>"}], ",", 
     RowBox[{"\<\"Stacking\"\>", "\[Rule]", "\<\"AA\"\>"}]}], 
    "\[RightAssociation]"}], ",", 
   RowBox[{"\[LeftAssociation]", 
    RowBox[{
     RowBox[{"\<\"\[Theta]\"\>", "\[Rule]", "9.43`"}], ",", 
     RowBox[{"\<\"Monolayer\"\>", "\[Rule]", "\<\"ZrS2\"\>"}], ",", 
     RowBox[{"\<\"Stacking\"\>", "\[Rule]", "\<\"AB\"\>"}]}], 
    "\[RightAssociation]"}], ",", 
   RowBox[{"\[LeftAssociation]", 
    RowBox[{
     RowBox[{"\<\"\[Theta]\"\>", "\[Rule]", "7.34`"}], ",", 
     RowBox[{"\<\"Monolayer\"\>", "\[Rule]", "\<\"ZrS2\"\>"}], ",", 
     RowBox[{"\<\"Stacking\"\>", "\[Rule]", "\<\"AB\"\>"}]}], 
    "\[RightAssociation]"}], ",", 
   RowBox[{"\[LeftAssociation]", 
    RowBox[{
     RowBox[{"\<\"\[Theta]\"\>", "\[Rule]", "6.01`"}], ",", 
     RowBox[{"\<\"Monolayer\"\>", "\[Rule]", "\<\"ZrS2\"\>"}], ",", 
     RowBox[{"\<\"Stacking\"\>", "\[Rule]", "\<\"AB\"\>"}]}], 
    "\[RightAssociation]"}], ",", 
   RowBox[{"\[LeftAssociation]", 
    RowBox[{
     RowBox[{"\<\"\[Theta]\"\>", "\[Rule]", "5.09`"}], ",", 
     RowBox[{"\<\"Monolayer\"\>", "\[Rule]", "\<\"ZrS2\"\>"}], ",", 
     RowBox[{"\<\"Stacking\"\>", "\[Rule]", "\<\"AB\"\>"}]}], 
    "\[RightAssociation]"}], ",", 
   RowBox[{"\[LeftAssociation]", 
    RowBox[{
     RowBox[{"\<\"\[Theta]\"\>", "\[Rule]", "4.41`"}], ",", 
     RowBox[{"\<\"Monolayer\"\>", "\[Rule]", "\<\"ZrS2\"\>"}], ",", 
     RowBox[{"\<\"Stacking\"\>", "\[Rule]", "\<\"AB\"\>"}]}], 
    "\[RightAssociation]"}], ",", 
   RowBox[{"\[LeftAssociation]", 
    RowBox[{
     RowBox[{"\<\"\[Theta]\"\>", "\[Rule]", "3.89`"}], ",", 
     RowBox[{"\<\"Monolayer\"\>", "\[Rule]", "\<\"ZrS2\"\>"}], ",", 
     RowBox[{"\<\"Stacking\"\>", "\[Rule]", "\<\"AB\"\>"}]}], 
    "\[RightAssociation]"}]}], "}"}]], "Print",
 CellChangeTimes->{3.9542425637500067`*^9},
 CellLabel->
  "During evaluation of \
In[2]:=",ExpressionUUID->"a7bdcd8f-f21f-4413-9a76-c4b669e8e51d"]
}, Open  ]],

Cell["\<\
For each entry of the hamiltonianData Association, the value contains two \
fields. The \[OpenCurlyDoubleQuote]Hamiltonians\[CloseCurlyDoubleQuote] field \
has 5 Hamiltonian matrices corresponding to the five types of models in \
Appendix XI.I.a of the preprint (in the same exact order). The \
\[OpenCurlyDoubleQuote]QVecs\[CloseCurlyDoubleQuote] field denotes the \
plane-wave basis of the five types of Hamiltonians.\
\>", "Text",
 CellChangeTimes->{{3.954242244691841*^9, 3.954242274694729*^9}, {
  3.954242328691422*^9, 3.954242333709621*^9}, {3.9542424325087976`*^9, 
  3.954242544479404*^9}, {3.954242576033587*^9, 3.9542426040698023`*^9}, {
  3.95424264424914*^9, 3.954242709790803*^9}, {3.954242741204526*^9, 
  3.9542427928161087`*^9}},ExpressionUUID->"153129bc-a244-42b3-96e0-\
79e01b44c354"],

Cell[CellGroupData[{

Cell[BoxData[
 RowBox[{"Print", "[", 
  RowBox[{"Keys", "[", 
   RowBox[{"hamiltonianData", "[", 
    RowBox[{"\[LeftAssociation]", 
     RowBox[{
      RowBox[{"\"\<\[Theta]\>\"", "\[Rule]", "6.01`"}], ",", 
      RowBox[{"\"\<Monolayer\>\"", "\[Rule]", "\"\<SnSe2\>\""}], ",", 
      RowBox[{"\"\<Stacking\>\"", "\[Rule]", "\"\<AB\>\""}]}], 
     "\[RightAssociation]"}], "]"}], "]"}], "]"}]], "Code",
 InitializationCell->False,
 CellChangeTimes->{{3.954242614336761*^9, 3.954242634303035*^9}},
 CellLabel->"In[5]:=",ExpressionUUID->"950b7cf2-6d8f-4e03-920c-dfebbea2240f"],

Cell[BoxData[
 RowBox[{"{", 
  RowBox[{"\<\"Hamiltonians\"\>", ",", "\<\"QVecs\"\>"}], "}"}]], "Print",
 CellChangeTimes->{3.95424263469042*^9},
 CellLabel->
  "During evaluation of \
In[5]:=",ExpressionUUID->"be304d9e-c0ad-41da-b764-1583edfb631c"]
}, Open  ]],

Cell["\<\
Each Hamiltonian is given for valley \[Eta]=0 only as a sparse matrix \
function of kx and ky (the two cartesian components of the Bloch momentum). \
The basis of the Hamiltonian is given by a composite index (QVec, s), where \
the fastest varying dimension is the spin: (QVecs_1, \[UpArrow]), (QVecs_1, \
\[DownArrow]), (QVecs_2, \[UpArrow]), (QVecs_2, \[DownArrow]), etc. The \
plane-wave momenta QVecs_i are in the same order as in the QVecs field. The \
moire reciprocal lattice vectors are always given by bM[[1]] and bM[[2]], \
which are defined below: \
\>", "Text",
 CellChangeTimes->{{3.9542428162787933`*^9, 3.954243014662265*^9}, {
  3.954243113277698*^9, 3.95424312668489*^9}, {3.954243517199658*^9, 
  3.954243541905238*^9}},ExpressionUUID->"142b6070-d6ac-455a-8d4d-\
8b96185db7f9"],

Cell[BoxData[
 RowBox[{
  RowBox[{"bM", "=", 
   RowBox[{"{", 
    RowBox[{
     RowBox[{"{", 
      RowBox[{"2", ",", "0"}], "}"}], ",", 
     RowBox[{"{", 
      RowBox[{"1", ",", 
       RowBox[{"Sqrt", "[", "3", "]"}]}], "}"}]}], "}"}]}], ";"}]], "Code",
 CellChangeTimes->{{3.954244313138658*^9, 3.954244321584248*^9}},
 CellLabel->"In[20]:=",ExpressionUUID->"5f7307e9-fb30-4d10-8920-0ce19d2e1d69"],

Cell["Tested on Mathematica 14.2 under Ubuntu 24.04, April 2025.", "Text",
 CellChangeTimes->{{3.954243629751749*^9, 3.9542436634060583`*^9}, {
  3.9542442485887213`*^9, 
  3.95424425014112*^9}},ExpressionUUID->"d8e098c5-f53c-497b-bb98-\
d0dae3a619c0"]
}, Open  ]],

Cell[CellGroupData[{

Cell["Manipulating the Hamiltonian matrices", "Section",
 CellChangeTimes->{
  3.95424281337414*^9, {3.95424308225461*^9, 3.9542430848817377`*^9}, {
   3.954243403762104*^9, 
   3.954243407973055*^9}},ExpressionUUID->"f9829300-3265-44c6-ab4a-\
74b20e45e3cb"],

Cell[TextData[{
 "Say we want to access \[OpenCurlyDoubleQuote]The full first moire harmonic \
model\[CloseCurlyDoubleQuote] of twisted ",
 Cell[BoxData[
  FormBox[
   SubscriptBox["SnSe", "2"], TraditionalForm]],
  FormatType->TraditionalForm,ExpressionUUID->
  "baa592d3-c939-44ed-b90a-c3dfb6fbd724"],
 " at \[Theta] = 3.89 for AB stacking. The following script plots the QVec \
lattice and the band structure on the M\[CloseCurlyQuote]-\[CapitalGamma]-M \
line."
}], "Text",
 CellChangeTimes->{{3.95424316485916*^9, 3.954243252777308*^9}, {
  3.954245670087041*^9, 
  3.954245691696656*^9}},ExpressionUUID->"64203bcb-5628-4570-9310-\
66da75aef43e"],

Cell[CellGroupData[{

Cell[BoxData[{
 RowBox[{
  RowBox[{"h", "=", 
   RowBox[{
    RowBox[{
     RowBox[{"hamiltonianData", "[", 
      RowBox[{"\[LeftAssociation]", 
       RowBox[{
        RowBox[{"\"\<\[Theta]\>\"", "\[Rule]", "3.89`"}], ",", 
        RowBox[{"\"\<Monolayer\>\"", "\[Rule]", "\"\<SnSe2\>\""}], ",", 
        RowBox[{"\"\<Stacking\>\"", "\[Rule]", "\"\<AB\>\""}]}], 
       "\[RightAssociation]"}], "]"}], "[", "\"\<Hamiltonians\>\"", "]"}], "[", 
    RowBox[{"[", "2", "]"}], "]"}]}], ";"}], "\[IndentingNewLine]", 
 RowBox[{
  RowBox[{"qVecs", "=", 
   RowBox[{
    RowBox[{"hamiltonianData", "[", 
     RowBox[{"\[LeftAssociation]", 
      RowBox[{
       RowBox[{"\"\<\[Theta]\>\"", "\[Rule]", "3.89`"}], ",", 
       RowBox[{"\"\<Monolayer\>\"", "\[Rule]", "\"\<SnSe2\>\""}], ",", 
       RowBox[{"\"\<Stacking\>\"", "\[Rule]", "\"\<AB\>\""}]}], 
      "\[RightAssociation]"}], "]"}], "[", "\"\<QVecs\>\"", "]"}]}], ";"}], "\[IndentingNewLine]", 
 RowBox[{
  RowBox[{"ListPlot", "[", "\n", "\t", 
   RowBox[{"qVecs", ",", "\n", "\t", 
    RowBox[{"PlotRange", "->", 
     RowBox[{"{", 
      RowBox[{
       RowBox[{"{", 
        RowBox[{
         RowBox[{"-", "6"}], ",", "6"}], "}"}], ",", 
       RowBox[{"{", 
        RowBox[{
         RowBox[{"-", "6"}], ",", "6"}], "}"}]}], "}"}]}], ",", "\n", "\t", 
    RowBox[{"AspectRatio", "->", "1"}], ",", "\n", "\t", 
    RowBox[{"Prolog", "->", 
     RowBox[{"{", "\n", "\t\t", 
      RowBox[{
       RowBox[{"FaceForm", "[", 
        RowBox[{"Lighter", "[", "Gray", "]"}], "]"}], ",", 
       RowBox[{"RegularPolygon", "[", 
        RowBox[{
         RowBox[{"{", 
          RowBox[{
           RowBox[{
            RowBox[{"1", "/", "3"}], "*", 
            RowBox[{"(", 
             RowBox[{"Norm", "@", 
              RowBox[{"Total", "[", "bM", "]"}]}], ")"}]}], ",", 
           RowBox[{"\[Pi]", "/", "6"}]}], "}"}], ",", "6"}], "]"}], ",", "\n",
        "\t\t", 
       RowBox[{"Arrow", "[", 
        RowBox[{"{", 
         RowBox[{
          RowBox[{"{", 
           RowBox[{"0", ",", "0"}], "}"}], ",", 
          RowBox[{"bM", "[", 
           RowBox[{"[", "1", "]"}], "]"}]}], "}"}], "]"}], ",", "\n", "\t\t", 
       
       RowBox[{"Arrow", "[", 
        RowBox[{"{", 
         RowBox[{
          RowBox[{"{", 
           RowBox[{"0", ",", "0"}], "}"}], ",", 
          RowBox[{"bM", "[", 
           RowBox[{"[", "2", "]"}], "]"}]}], "}"}], "]"}]}], "\n", "\t", 
      "}"}]}]}], "\t", "\n", "]"}], 
  RowBox[{"(*", 
   RowBox[{"The", " ", "QVec", " ", "lattice"}], "*)"}]}], "\n", 
 RowBox[{
  RowBox[{"h", "=", 
   RowBox[{"Normal", "[", "h", "]"}]}], ";"}], "\n", 
 RowBox[{
  RowBox[{"nK", "=", "200"}], ";"}], "\[IndentingNewLine]", 
 RowBox[{
  RowBox[{"eig", "=", 
   RowBox[{"Transpose", "@", 
    RowBox[{"Table", "[", 
     RowBox[{
      RowBox[{"Block", "[", 
       RowBox[{
        RowBox[{"{", 
         RowBox[{"kx", ",", "ky"}], "}"}], ",", 
        RowBox[{
         RowBox[{
          RowBox[{"{", 
           RowBox[{"kx", ",", "ky"}], "}"}], "=", 
          RowBox[{"{", 
           RowBox[{"k", ",", "0."}], "}"}]}], ";", 
         RowBox[{"Sort", "[", 
          RowBox[{"Eigenvalues", "[", "h", "]"}], "]"}]}]}], "]"}], ",", 
      RowBox[{"{", 
       RowBox[{"k", ",", 
        RowBox[{"Subdivide", "[", 
         RowBox[{
          RowBox[{"-", "1"}], ",", "1", ",", "nK"}], "]"}]}], "}"}]}], 
     "]"}]}]}], ";"}], "\[IndentingNewLine]", 
 RowBox[{
  RowBox[{"eig", "-=", 
   RowBox[{"Min", "[", "eig", "]"}]}], ";"}], "\[IndentingNewLine]", 
 RowBox[{
  RowBox[{"ListLinePlot", "[", "\n", "\t", 
   RowBox[{"eig", ",", "\n", "\t", 
    RowBox[{"PlotRange", "->", 
     RowBox[{"{", 
      RowBox[{
       RowBox[{"-", "5"}], ",", "200"}], "}"}]}], ",", "\n", "\t", 
    RowBox[{"PlotStyle", "->", "Gray"}], ",", "\n", "\t", 
    RowBox[{"Frame", "->", "True"}], ",", "\n", "\t", 
    RowBox[{"DataRange", "->", 
     RowBox[{"{", 
      RowBox[{
       RowBox[{"-", "1"}], ",", "1"}], "}"}]}], ",", "\n", "\t", 
    RowBox[{"FrameTicks", "->", 
     RowBox[{"{", 
      RowBox[{
       RowBox[{"{", 
        RowBox[{
         RowBox[{"{", 
          RowBox[{
           RowBox[{"-", "1"}], ",", "\"\<M'\>\""}], "}"}], ",", 
         RowBox[{"{", 
          RowBox[{"0", ",", "\"\<\[CapitalGamma]\>\""}], "}"}], ",", 
         RowBox[{"{", 
          RowBox[{"1", ",", "\"\<M\>\""}], "}"}]}], "}"}], ",", "Automatic"}],
       "}"}]}], ",", "\n", "\t", 
    RowBox[{"Axes", "->", "False"}], ",", "\n", "\t", 
    RowBox[{"FrameLabel", "->", 
     RowBox[{"{", 
      RowBox[{"None", ",", "\"\<E/meV\>\""}], "}"}]}]}], "\n", "]"}], 
  RowBox[{"(*", 
   RowBox[{
    RowBox[{"Band", " ", "structure", " ", "from", " ", 
     RowBox[{"M", "'"}]}], "-", "\[CapitalGamma]", "-", "M"}], 
   "*)"}]}], "\n"}], "Code",
 InitializationCell->False,
 CellChangeTimes->{{3.954243266784521*^9, 3.954243278968321*^9}, {
  3.954243375195963*^9, 3.954243506622446*^9}, {3.95424428064485*^9, 
  3.954244284935224*^9}, {3.9542443324894657`*^9, 3.9542445564123077`*^9}, {
  3.9542455866785707`*^9, 3.9542456447941923`*^9}},
 CellLabel->
  "In[117]:=",ExpressionUUID->"b980f86d-f85e-448f-959f-8fdb0ea1031d"],

Cell[BoxData[
 GraphicsBox[{{}, 
   InterpretationBox[{
     TagBox[
      TagBox[
       {RGBColor[0.24, 0.6, 0.8], PointSize[0.011000000000000001`], 
        AbsoluteThickness[2], PointBox[CompressedData["
1:eJx1kbEKwjAQhotkzGKG7r6AjiIIPZydOjkLzu5OPo8P4JobXd0dOgp9gYwq
bQL3SQuhfORy9///LY7n9jSrqmr7Pb//8HXxtj+8L/e+GbkhXze75evhZOBE
zu8j+sV8b+s7coN6sFOrJ0Fvgl4n0B/71frp23mZB856FH4197N6PVkn9MZ8
b+sdWVAvzMPqdQJWqzfBT5ryk1ltv4S8AvL3ZOQdhPsa++V8wQH6PRl+Sx5l
X+xn86v/9gF/2GcQzrcclPWYx32q1efIYtmDa+RZ/DQfbKQejQ==
         "]]},
       Annotation[#, "Charting`Private`Tag#1"]& ],
      {"WolframDynamicHighlight", <|
       "Label" -> {"XYLabel"}, "Ball" -> {"IndicatedBall"}|>}], 
     StyleBox[
      DynamicBox[(Charting`HighlightActionBox["DynamicHighlight", {}, 
        Slot["HighlightElements"], 
        Slot["LayoutOptions"], 
        Slot["Meta"], 
        Charting`HighlightActionFunction["DynamicHighlight", {{
           Annotation[{
             Directive[
              PointSize[0.011000000000000001`], 
              RGBColor[0.24, 0.6, 0.8], 
              AbsoluteThickness[2]], 
             Point[CompressedData["
1:eJx1kbEKwjAQhotkzGKG7r6AjiIIPZydOjkLzu5OPo8P4JobXd0dOgp9gYwq
bQL3SQuhfORy9///LY7n9jSrqmr7Pb//8HXxtj+8L/e+GbkhXze75evhZOBE
zu8j+sV8b+s7coN6sFOrJ0Fvgl4n0B/71frp23mZB856FH4197N6PVkn9MZ8
b+sdWVAvzMPqdQJWqzfBT5ryk1ltv4S8AvL3ZOQdhPsa++V8wQH6PRl+Sx5l
X+xn86v/9gF/2GcQzrcclPWYx32q1efIYtmDa+RZ/DQfbKQejQ==
              "]]}, "Charting`Private`Tag#1"]}}, <|
         "HighlightElements" -> <|
           "Label" -> {"XYLabel"}, "Ball" -> {"IndicatedBall"}|>, 
          "LayoutOptions" -> <|
           "PanelPlotLayout" -> <||>, "PlotRange" -> {{-6., 6.}, {-6., 6.}}, 
            "Frame" -> {{False, False}, {False, False}}, 
            "AxesOrigin" -> {0, 0}, "ImageSize" -> {360, 360}, 
            "Axes" -> {True, True}, "LabelStyle" -> {}, "AspectRatio" -> 1, 
            "DefaultStyle" -> {
              Directive[
               PointSize[0.011000000000000001`], 
               RGBColor[0.24, 0.6, 0.8], 
               AbsoluteThickness[2]]}, 
            "HighlightLabelingFunctions" -> <|"CoordinatesToolOptions" -> ({
                (Identity[#]& )[
                 Part[#, 1]], 
                (Identity[#]& )[
                 Part[#, 2]]}& ), 
              "ScalingFunctions" -> {{Identity, Identity}, {
                Identity, Identity}}|>, "Primitives" -> {}, "GCFlag" -> 
            False|>, 
          "Meta" -> <|
           "DefaultHighlight" -> {"Dynamic", None}, "Index" -> {}, "Function" -> 
            ListPlot, "GroupHighlight" -> False|>|>]]& )[<|
        "HighlightElements" -> <|
          "Label" -> {"XYLabel"}, "Ball" -> {"IndicatedBall"}|>, 
         "LayoutOptions" -> <|
          "PanelPlotLayout" -> <||>, "PlotRange" -> {{-6., 6.}, {-6., 6.}}, 
           "Frame" -> {{False, False}, {False, False}}, 
           "AxesOrigin" -> {0, 0}, "ImageSize" -> {360, 360}, 
           "Axes" -> {True, True}, "LabelStyle" -> {}, "AspectRatio" -> 1, 
           "DefaultStyle" -> {
             Directive[
              PointSize[0.011000000000000001`], 
              RGBColor[0.24, 0.6, 0.8], 
              AbsoluteThickness[2]]}, 
           "HighlightLabelingFunctions" -> <|"CoordinatesToolOptions" -> ({
               (Identity[#]& )[
                Part[#, 1]], 
               (Identity[#]& )[
                Part[#, 2]]}& ), 
             "ScalingFunctions" -> {{Identity, Identity}, {
               Identity, Identity}}|>, "Primitives" -> {}, "GCFlag" -> 
           False|>, 
         "Meta" -> <|
          "DefaultHighlight" -> {"Dynamic", None}, "Index" -> {}, "Function" -> 
           ListPlot, "GroupHighlight" -> False|>|>],
       ImageSizeCache->{{4.503599627370496*^15, -4.503599627370496*^15}, {
        4.503599627370496*^15, -4.503599627370496*^15}}],
      Selectable->False]},
    Annotation[{{
       Annotation[{
         Directive[
          PointSize[0.011000000000000001`], 
          RGBColor[0.24, 0.6, 0.8], 
          AbsoluteThickness[2]], 
         Point[CompressedData["
1:eJx1kbEKwjAQhotkzGKG7r6AjiIIPZydOjkLzu5OPo8P4JobXd0dOgp9gYwq
bQL3SQuhfORy9///LY7n9jSrqmr7Pb//8HXxtj+8L/e+GbkhXze75evhZOBE
zu8j+sV8b+s7coN6sFOrJ0Fvgl4n0B/71frp23mZB856FH4197N6PVkn9MZ8
b+sdWVAvzMPqdQJWqzfBT5ryk1ltv4S8AvL3ZOQdhPsa++V8wQH6PRl+Sx5l
X+xn86v/9gF/2GcQzrcclPWYx32q1efIYtmDa+RZ/DQfbKQejQ==
          "]]}, "Charting`Private`Tag#1"]}}, <|
     "HighlightElements" -> <|
       "Label" -> {"XYLabel"}, "Ball" -> {"IndicatedBall"}|>, 
      "LayoutOptions" -> <|
       "PanelPlotLayout" -> <||>, "PlotRange" -> {{-6., 6.}, {-6., 6.}}, 
        "Frame" -> {{False, False}, {False, False}}, "AxesOrigin" -> {0, 0}, 
        "ImageSize" -> {360, 360}, "Axes" -> {True, True}, "LabelStyle" -> {},
         "AspectRatio" -> 1, "DefaultStyle" -> {
          Directive[
           PointSize[0.011000000000000001`], 
           RGBColor[0.24, 0.6, 0.8], 
           AbsoluteThickness[2]]}, 
        "HighlightLabelingFunctions" -> <|"CoordinatesToolOptions" -> ({
            (Identity[#]& )[
             Part[#, 1]], 
            (Identity[#]& )[
             Part[#, 2]]}& ), 
          "ScalingFunctions" -> {{Identity, Identity}, {
            Identity, Identity}}|>, "Primitives" -> {}, "GCFlag" -> False|>, 
      "Meta" -> <|
       "DefaultHighlight" -> {"Dynamic", None}, "Index" -> {}, "Function" -> 
        ListPlot, "GroupHighlight" -> False|>|>, 
     "DynamicHighlight"]], {{}, {}}},
  AspectRatio->1,
  Axes->{True, True},
  AxesLabel->{None, None},
  AxesOrigin->{0, 0},
  DisplayFunction->Identity,
  Frame->{{False, False}, {False, False}},
  FrameLabel->{{None, None}, {None, None}},
  FrameTicks->{{Automatic, Automatic}, {Automatic, Automatic}},
  GridLines->{None, None},
  GridLinesStyle->Directive[
    GrayLevel[0.5, 0.4]],
  Method->{
   "AxisPadding" -> Scaled[0.02], "DefaultBoundaryStyle" -> Automatic, 
    "DefaultGraphicsInteraction" -> {
     "Version" -> 1.2, "TrackMousePosition" -> {True, False}, 
      "Effects" -> {
       "Highlight" -> {"ratio" -> 2}, "HighlightPoint" -> {"ratio" -> 2}, 
        "Droplines" -> {
         "freeformCursorMode" -> True, 
          "placement" -> {"x" -> "All", "y" -> "None"}}}}, "DefaultMeshStyle" -> 
    AbsolutePointSize[6], "DefaultPlotStyle" -> {
      Directive[
       RGBColor[0.24, 0.6, 0.8], 
       AbsoluteThickness[2]], 
      Directive[
       RGBColor[0.95, 0.627, 0.1425], 
       AbsoluteThickness[2]], 
      Directive[
       RGBColor[0.455, 0.7, 0.21], 
       AbsoluteThickness[2]], 
      Directive[
       RGBColor[0.922526, 0.385626, 0.209179], 
       AbsoluteThickness[2]], 
      Directive[
       RGBColor[0.578, 0.51, 0.85], 
       AbsoluteThickness[2]], 
      Directive[
       RGBColor[0.772079, 0.431554, 0.102387], 
       AbsoluteThickness[2]], 
      Directive[
       RGBColor[0.4, 0.64, 1.], 
       AbsoluteThickness[2]], 
      Directive[
       RGBColor[1., 0.75, 0.], 
       AbsoluteThickness[2]], 
      Directive[
       RGBColor[0.8, 0.4, 0.76], 
       AbsoluteThickness[2]], 
      Directive[
       RGBColor[0.637, 0.65, 0.], 
       AbsoluteThickness[2]], 
      Directive[
       RGBColor[0.915, 0.3325, 0.2125], 
       AbsoluteThickness[2]], 
      Directive[
       RGBColor[0.40082222609352647`, 0.5220066643438841, 0.85], 
       AbsoluteThickness[2]], 
      Directive[
       RGBColor[0.9728288904374106, 0.621644452187053, 0.07336199581899142], 
       AbsoluteThickness[2]], 
      Directive[
       RGBColor[0.736782672705901, 0.358, 0.5030266573755369], 
       AbsoluteThickness[2]], 
      Directive[
       RGBColor[0.28026441037696703`, 0.715, 0.4292089322474965], 
       AbsoluteThickness[2]]}, "DomainPadding" -> Scaled[0.02], 
    "PointSizeFunction" -> "SmallPointSize", "RangePadding" -> Scaled[0.05], 
    "OptimizePlotMarkers" -> True, "IncludeHighlighting" -> "CurrentPoint", 
    "HighlightStyle" -> Automatic, "OptimizePlotMarkers" -> True, 
    "CoordinatesToolOptions" -> {"DisplayFunction" -> ({
        (Identity[#]& )[
         Part[#, 1]], 
        (Identity[#]& )[
         Part[#, 2]]}& ), "CopiedValueFunction" -> ({
        (Identity[#]& )[
         Part[#, 1]], 
        (Identity[#]& )[
         Part[#, 2]]}& )}},
  PlotRange->{{-6., 6.}, {-6., 6.}},
  PlotRangeClipping->True,
  PlotRangePadding->{{0, 0}, {0, 0}},
  Prolog->{
    FaceForm[
     RGBColor[0.6666666666666666, 0.6666666666666666, 0.6666666666666666]], 
    InterpretationBox[
     PolygonBox[
      NCache[{{1, 3^Rational[-1, 2]}, {
        0, 2 3^Rational[-1, 2]}, {-1, 3^
         Rational[-1, 2]}, {-1, -3^Rational[-1, 2]}, {
        0, (-2) 3^Rational[-1, 2]}, {1, -3^Rational[-1, 2]}}, {{
        1, 0.5773502691896258}, {
        0, 1.1547005383792517`}, {-1, 
         0.5773502691896258}, {-1, -0.5773502691896258}, {
        0, -1.1547005383792517`}, {1, -0.5773502691896258}}]], 
     RegularPolygon[{2 3^Rational[-1, 2], Rational[1, 6] Pi}, 6]], 
    ArrowBox[{{0, 0}, {2, 0}}], 
    ArrowBox[
     NCache[{{0, 0}, {1, 3^Rational[1, 2]}}, {{0, 0}, {
       1, 1.7320508075688772`}}]]},
  Ticks->{Automatic, Automatic}]], "Output",
 CellChangeTimes->{
  3.95424344077565*^9, {3.954243476029441*^9, 3.95424349921437*^9}, {
   3.954244356813066*^9, 3.954244445969995*^9}, 3.954244476631151*^9, 
   3.954244516395341*^9, 3.9542445568992033`*^9, 3.954245608855901*^9, 
   3.9542456451846437`*^9},
 CellLabel->
  "Out[119]=",ExpressionUUID->"69957999-1233-4f51-b10b-92a6b927e5c4"],

Cell[BoxData[
 GraphicsBox[{{}, {{}, {}, 
    TagBox[
     {GrayLevel[0.5], PointSize[
       NCache[
        Rational[1, 360], 0.002777777777777778]], AbsoluteThickness[2], 
      LineBox[CompressedData["
1:eJxNVwlQVWUU/l1QU9OnohQqXhARqEFyKSP0/C2TkE49WdWxBBdGTfQ1amU6
dpsQzRb3PfW5hC3IQBFJY5zrSoowT0AxQnxsYgqIJoZZ2f/+c2y6MwzzzX33
3HPOd/7zfdd/5qKYOR2FEGfUn+c/Xa0oTHONdWolZE2oec876yYKkenb3x4H
09cdbwue7sGeyxjXveKAY1x3D07dvuSxRXDEb9WNyUdaFA4/66z6CFL0pbBz
+9x5/rvAWwdU2FqaUTDuEHiirTvejMJxZ1tRQQ68pSMq3Cp6HBqeD0M84fwU
tjZGLGiyoPic52pCseTrVaXXTsFyHVDhJ9tvbVtTBCE6QYX/LEnY0+ACnV7F
DRRrrR0+U8pBh1ul8D8Jd+cMvASj9KXwaefssBFV4Kl2Qs11FP6Ro9Oj3aDL
XafwkRPXow7UwnhdsML7P5pwILABmnS431DYz/jHFTfCzh2eS+EFD/r0330d
onRAhd80J+7c1Ax3PeW2XUOxrP3Z6CmtcNCT3gGFq2Mjy+7dghjdQIXniJzI
rN+B+qxwxWt945a2MR+NaFYnHKl/9Q/mQ+F9n2BexD0gPhpR5C1s+Wzsfebj
KooxI3eGRf3NfCgcn742dt4D5uMqyv3PtvxaLCTx0YBiY9jtNTc7SJ2eowHl
xN1d1z7eSepwfg1oJX+YnDexs9R0nKtHeeqFIXWrvCTxoXDZqMi6wi6S+FD4
qdsrV/fpJomPOjT9HXP3zHxEEh91aN26EnDnx+6S+FD3B7zviPHtKYmPWrQO
J+w0zUflep2gwn07z3ixuZckPmrR+LrEERZuk8RHDRpdUyadbrJJ4qMGpcN3
74TMPpL4qEFncNCMdQv7SuLDjcbZad7LRvWTxIcbk9yHXNV/9pPEhxvd97uH
7DjpLYkPN5q9/wl7f31/Sf2/gubiZfNT3hggqd/VmJS8vzwgzEdSf6vRGDa+
LP2BD/fzMppbvcbMKn2M+1eF1qy2sNUZj0udTnAVGqn506zlvjJN9+dXdCfE
5FVOHihrdfqVaPw14Atn8CCuvxLNj0fernwwiOv9Bd1zTpTbKwZzfZfQfeNo
W2GWH9dzCY13st/pnD5E0jxVoD3ebs4OMyTNTwXaysWsN3cYkublIsp7Hxbf
7eTP83EBXXnfiqup/jwPF9D0it7jU+EvdXrvlaPrlcvfzYMAeVGHK0Ozy9OF
+RkBcqTmV+GCLvX1PYcyn6VonPH9pvCtoczfeZTxt2aOvzCU+TqP2RlnHxn2
TCDz40J3ytB5idsCmQ8XOlu2hOa0BXL/S9CIH9DyaMww7ncx2novS47OHMb9
PYdW/xFToXOQdOuEz6LzmN/1oqlBcrvu3xm0tyxPK8oMknYd8GdMGrOi98C/
g2Q33Z9CtFYe99r+ynBp6X6cQltKwkZjy3C5Qtd/Eq2n7x/eVDVcjtb1nkBn
4veR541gru8YWiMmPfFjcjDXY6GxddMn4XuDOf8CbE2MyvP5JZjzPYq2+OjX
43qHcH756Cxrzz73fAjn8wPKXRuWznWEyHf1+3MxO23c4D67QuQ1/b4cNHr9
dCXnWIjM1vGz0LF8seuZ+hC5Xsf7Cs1+mbc3dAyVpn7+IDpe/n1izqBQaenf
70FH44w7a0Y+vL8ZZU5WYK+XHuI0dGd6vzB2cqh8qCBJi79rFNP+uw+OXLrP
z0P4YXqe44Or/v/xD0Lr8/R+J+UHTs6Pfp8FjiWUfyvVB+u5Pno+F2wm1W+j
/oDYS/2hePlgL6X+hVN/wW6n/lL8ApDTqP9fEj/gYH7ofcegNZT4G0v8ghVL
/FL/T4IZQfzzfIBtPs0Hzw+YH9D88HyBNZrmi+cPRDPNH88nyBM0nzy/IHh+
eb4hux/NN88/uKfQ/PP5AHsTnQ8+P5DE54fPF8gv6Hzx+YPwWDp/fD7BXkTn
k+a5DOx8fi/R+QZXJzrfNP/lYPL5N2g/gNGF9sNJ2h/gzKX9MZf2C8h22i89
af+AVUr7J5v2E7TG0n6Ko/0FSStof7XTfgNnG+23z2n/QdJ82n+RtB/BmUb7
kfpZCdY92p+8X0HyfuX9C3IB7V/ezyAX0X7m/Q3uLbS/eb+DMZj2O+9/MFNp
/7M+gJVK+sD6AU7WD9YXMDv20PrC+gPyMukP6xMYJaRPrF9gPEn6xfoG1mLS
N9Y/cHYj/WN9BJP1kfUTLC/ST9KTWpDnSV+J3zqwepD+ppM+g7xJ+kx8KzyY
9DuU9B3MANJ34r8exBXS/xLyByByyR/QPDSAmUj+gf0FmHHkL9h/gPUp+Q/2
JyA/J3/C/gXMSPIv7G9ARJC/Yf8DZi75H/ZHYO4lf8T+CcRN8k/sr0DsJ3/F
/gvEVPJf7M9AXCZ/xv4NzOnk39jfgdhN/o79H4gR5P/YH4JYSP6Q/SOI6Wu1
fyQ+FP6S/CXxoXDzc9p/Eh83QPTcp/0p8aFwRKL2r8SHwgvJ3xIfTSCOkv8l
PhQeRP6Y+FDYTv6Z+GgGEbVZ+2viQ2HZQftv9ueqT3e1P2f/DsL2tvbv7O9B
mLu1v2f/r/AT2v/z94F6PkZ/H/D3AzzUCf6+UDhDf1/w94f6v0J/f/wLnAbi
Rg==
       "]]},
     Annotation[#, "Charting`Private`Tag#1"]& ], 
    TagBox[
     {GrayLevel[0.5], PointSize[
       NCache[
        Rational[1, 360], 0.002777777777777778]], AbsoluteThickness[2], 
      LineBox[CompressedData["
1:eJxNVwtQVecR/otWQbBe5OEDwYM8BFKVKKVKlf2DmSjWpMSa0cYHhCDSGBtM
olVs7EmD2lJTrpWU+iieNqQaR/FaMYmmsheEUetj8AGiUbxwQdSLSkSMlaj9
779rJ2eGYXbOPXt299v/+74Tmf3WrEU+Qojj6s/7n64uFObiiOHH1kDFtJaC
4Io7KLJ27ZiftgnmF9f0xM33xkP8HL1/hwEXPs6fMkDF4r3AVR274YuItZ6X
v7iNQr4992/PHoBcfanYmBe1P/kwBOuEKn7+ygT/546AN1txzS0Uc4M2Zv7h
GCyb4s2oYt/E5Jp3TsNIb7oIFece8jn627Nw6qT36lTvzy7oF9oIq3VCFQf/
o+Un316EeF2gilvjzz18thl0eRc8KPqu6M2d1wI63VoVtz1YHFbnhgn6UnG6
q6bxlWvg7XZay00UbxyanTHwBuh2i1Xc+6PVKR4PpOqGVbx65vq0O7ehU6e7
gWLS1pm/D/gatmz2XjfQPDr8cFTlXZiuE6p4/ZCUtF/dg/vednuuo4j506a9
Kfeh3FvexyruTahIGvYAZukBXkczwLWk1O8hEB4qXrd00xb/bxmPDjR72z57
FPGY8ehAUVayoSpSSMJD3X806Xje5O9JwuMayoU9k+Zm+kjCQ8Xd0QcWFfWR
hIeKqy6NyzvcVxIe7Sg/WFCR9OD7UpeX347miRlJZSn9pU4XoeLW7Mrlhb5S
w3GyDcWIAaKowU8SHm0oO4s+2zHGXxIebeh0xyZt3hAgCQ83irq+78feHSgJ
DzeaTwbJkIWDJOHhRtnR+VJwnk0SHq0orhzfbosOlHZdYCuaX4Zvbm4NlIRH
K1r3fW/NKx8sCY8WtHxSv87JC5KERwuaryWXnh8bLAmPFjTmV+UUfhMsCQ8X
WtbNN2fWhEjCw4VG1Ib0PsWhkvBwodM/JWTNgiGS8HCh9PfLtY8ZKmn+V1E+
9EsPeDKU592MWe7dqTVnhvF8m9H6IGri+58M53leQWN8+0ehBWE8v8soDi0b
/dLPRkhdTtxlNPeu+OHd6HBZqOfzFZq7V8058TBcturyL6HzesJZqz6C+7+E
Vm3h1In/HMn9XkQBtz27phjcXxPaRxbGNO8wuJ8mtGVnFvwlMFLSPl1Ax96d
nv0Fkbw/F9ActawpxB3J+9KIjsFb+m+dMYr3owHtntD9kftG8T40YP6PS0rW
h0ZJXV7Beax/4cPuTwuiZKNOdw4dYY2Vi65EyfEa33MojmxbUpoazXieRTO8
dUlYWTTjdwZd/8ppPtUbzXidwYzh9xuK5sQwPvWYMXVM7th9MYxHPTpezPmy
xDeW538as6Z7JmxZEMvzPoXOtFcKwhyxPN+T6LxTZfU8iZUuXfB/0CY9k/u9
OFr+Vc/vOJq7AtY+UzpaZuiEx1Bu/MHS55tHS189n6PoGDiuNnFUnHTqedRh
/VsHZp3JjpO/0f3XotFt/6a/FSeTdL9HUH6ys+7zi3HcXzVm/K7cqBsUz/04
0Yr+b1NIWjzXX4Xmu49f2Jgfz/X+G425l3OMrfFc30F1/od17KmO53o+x4zq
7T+PbYuXK/X7K7HefBy60idBXtfv24fi7bOlm0YkSIfOX4GJzeHTl4xPkHad
71PMSl9V2T01QZr6+XKUyx/bo15OkE79+zK0tTQc6f7F0/sl6Pxo9tLMhU/j
QjSGbrv1uoqfKkjiiv0d4tX/34f6YXSfn4d8Oz3P+cHW9t385WDl0/stqg/s
06g++n0F2K5S/V3UH5jLqT96vhKsldS/jeYDopbmQ/kOgrOH5pdI8wVrDs2X
8leBfSXNfyfhA4kG4UPvqwYb4zeR8AVrO+FL86+FrnuEP+8HZLxJ+8H7A65+
tD+8X5BYTPvF+wfmTto/3k+w0mg/eX/B4aH95f0GS9J+8/6D66e0/3w+wEyn
88HnB+pn0Pnh8wVZI+h88fkDYx+dPz6fkB9G55P2+RzY+fw20fkGx2A637T/
58E+lc6/QfwAIpn4oZb4AxwdxB95xC9gDyJ+CSD+ASOM+MdB/ATGbuKn2cRf
YL1O/PWA+A26YonfthH/gZFK/DeZ+BGMg8SPNM9L4Oog/mR+BbOM+JX5F8w9
xL/Mz2AyPzN/g2sy8TfzO1jvEb8z/4O8SfzP+gBOnwFaH1g/wBVE+sH6AmYw
6QvrD2SFk/6wPoFRRvrE+gXWa6RfrG9gLSZ9Y/0Dow/pH+sjZD0ifWT9BFlD
+kl6ouJrpK+ErxvMdtLfdaTPIAbatD4T3m5wniD9TiB9B/EV6Tvh3way3x+1
/p8mfwBiEPkD2od2MJvIP7C/AOdV8hfsP0CsIf/B/gSc1eRP2L+A7B+j/Qv7
GzAzyd+w/1HzTtH+h/0RmBvIH7F/AtFF/on9FYhfkr9i/wVmIPkv9mcgrpI/
Y/8G5t0PtX9jfwfmr8nfsf8DYZH/Y38IYiz5Q/aPIP5M/pHwUHGfZO0vCQ8V
B5H/JDw8IPqSPyU8VLyO/CvhoeKi5drfEh6d8NT/Eh4qfoP8MeGh4gzyz4TH
LRDvkr8mPFR8b5z23+zPQUwM1v6c/TsI52Xt39nfgziWpf09+38133e0/+fv
AxAmfR/w9wOIxBD9/cDfF2pee/T3BX9/qP/z9PfH/wB6MOKo
       "]]},
     Annotation[#, "Charting`Private`Tag#2"]& ], 
    TagBox[
     {GrayLevel[0.5], PointSize[
       NCache[
        Rational[1, 360], 0.002777777777777778]], AbsoluteThickness[2], 
      LineBox[CompressedData["
1:eJxNVwlQlecVZVBbS6jjEBesLW4ECMGISogKer+yVPPeA95C1FJCXBBlSBRb
JNSQNFJl3CaY1DBCMooCmdpQggbCwxAuCoIaoCwKiKjsIJs0qDVIY8N/TzL9
Z968efO///733nPvOedbsGWXeZutjY3N1R8+E99yjfDGhKzo5DCLyl3bvndG
7n1+0fu36+ZvsKjwlEsP3cLvc/Ztlyd+Zouya8qMXW13n/teWLzvgd6irE4H
BkzWYXZdeXCab4BFRWnXMCfFp/x+oY9FzdACDnPtB41/PudpURPRUi4NsSsf
L3vgbFG7V09EHOJR579kPJ5tUfMmwjkNcbLry9uv/cKiqqsmrkHe+flryxLG
zOptLeAgx6/ys07vN6vntQQHucxq65zZbFZaek0DXPnNtZE1FWalhTswwONN
1srR82a1XLsGePd/KzfVnTSriWrXtvfzyvDvonoPmZVWbko/90Q0vh4YZ1Zr
tIL7OXmaLnXsNbMa1MLd492t1qmz1ppVetrEdY9rxz3CPl1iVuu0gPfY6dam
iqLZZvVootyHfbxiSrRjxFOTyppIL7OPfbZeyMzoMSmz1sA+Dnx2Hb1fbVKC
Rx/vWbrHb3m+CXj08sZdaX/9ON0EPHq58M1bG+rfMwGPXu6McTveEWUCHj0c
+MKslEaDCXj08JD/vkXWZSbg0cOjO/iLY44m4NHNMwP9Fkd/b1RaerHdTNFH
7XVdRqWFc+pmZ8eIzT7XjEqDo6qLXe5OagjIMwKPLv5PaH7Wm6lG4NHFqeeH
iooTjcCjk+cfqUhfsdUIPDq54Q3XhN5XjMCjk++t6F7yL08j8OjgWGuB8eFs
ozqmJdjB9r3f+pR8HwI8OthpUq7LopoQ4NHOPV662oUnQ4BHO7c89XuuYmcI
8GjngJ/1fjRThQCPNt4/aXTuHIcQ4NHGNqsuUXNXMPBo42+rZvwmzBoMPNo4
x/rG9uyjwej/XY4fs91ZujkY/b7DHf9YP+/cy8Ho7x0ud99o/860YPTzNodN
Wh7zfE8Q+tfK172K5nxVEqS0dNxaOdzlT6e8TwSp/Vp/brHv7Q1LMv4YpDq0
9Fu45tWlZ58EBaH+Fnbbcy7d4B6Eem/y+iO+KvXnQaivmeNn7jpwq9uAepo5
sj5yyrzLBsxTE194+4rd1mwD5qeJk0a+SDmbbMC8NPLUwujVD3YYMB832O7J
v2MCDAbMww32bcpe8LGnQWnp7b3O/ZsLHL6baVCNWrgGjisvyIgY16tlGr4N
nDMa2PJNpx541nNs7829qkoP/Op4b39x/1cFeuBVx+/WhdPqDD3wqeXf7Rnx
KTuiBx61HOZ91GxI0KP/NWw4VJjduE2Pflez24JUu02hevS3imv2fflMj79e
tWkJX+P8d1MHt3np1Qmtf1f5E8/Bf7Y+p1dGLeAVtvdhh7WOejVV608lT38S
9unpZ/SqVOvHZa6xOJX1PdWpRK3+cg6rdkt3fKhTXlq9Zdxadtdn8YAO9V3k
Xweq0ws7dKinlCN/NVjw4KYO+Zfwye6bW07V65BvMdvmHEpzqtIhvyKuqT7x
+s4KHfIp5PwPDrccvqhTCdr789nD4aM/xH6tU33a+85xUuKamLkXdCpPi5/L
41F/u36wUKeOafHO8ov3v/68oECn3tOez+KDkZdjTuXrVKn2/5PcV6ia/PN/
vH+cE85cdT390+/9XLprss2XPzz/o4J4186O21f4031yj5X7eJ7GT8vziE+J
1v+Pn0VXtsr7MyQ/mjYs+cn/c2nddsl/ROqjWe9IffJ8PkWi/unSH4pEfyRe
EUXWSP88pb9kg/5K/BIqRv//LvjQwTmCj7zvIo35C34rBF9KAL7S/3I6UyP4
Yz7I/lWZD8wPJWF+MF9kh/nC/JH7Upk/zCeVYz4xv+SJ+cV8k/MimW/MP0Ud
lvnHftCjl2Q/sD+UEyf7g/2i4nrZL+wfTR+Q/cN+0mTsp8xzA7lhf5tlv+l8
mey3zP91Ctsi+z9f+IEeNQo/lAt/kMOY8McO4RfaAn6xF/6hUPBPnvATnUkU
fgoV/iLPOuGvx8Jv5A1++0T4j5KOCv/5Cj9SRJzwo/SzheavF/4Ev1Ie+BX8
S+87C/+Cnyn1JeFn8Dd5Thb+Br/TcfA7+J82fib8D32gO9AH6AfZQD+gL1Rc
LfoC/aGclaI/0CcKtxV9gn5RyRTRL+gbrbHx1/QN+keh0D/oI30IfYR+kqFH
9FP0pINcoK+CbydFQn+TRZ+Joc+CdycFQb/dRd8pBPou+HeRJ/S/RvwBDd8R
fyDz0E358A/wF+SxQ/wF/Ac1BYj/gD8hj2jxJ/Av5BEg/gX+hizwN/A/ZIb/
gT+iz+CP4J+oCf4J/oo84K/gvygN/gv+jH4Jfwb/Rgr+Df6OKlvE38H/kQn+
D/6QVsEfwj/SDfhHwaOfquEvBY9+iof/FDwGyAv+VPAYoB74V8FjgDLhbwWP
QfIuEv8reAzSXPhjwWOQHPLEPwseQ1QHfy14DFE5/Df8Oc2BP4d/p8gPxb/D
35P3W+Lv4f9pEfw/zgeUhvMBzg9UhPMDzhfUgfMFzh/0+C05f/wPgJIUIg==

       "]]},
     Annotation[#, "Charting`Private`Tag#3"]& ], 
    TagBox[
     {GrayLevel[0.5], PointSize[
       NCache[
        Rational[1, 360], 0.002777777777777778]], AbsoluteThickness[2], 
      LineBox[CompressedData["
1:eJxNVwtUlWUWZUTR8AEkqflATRcgg9oIYkuR89WaULkP7sM0Z0gZMsfMUFnV
gJASItVQqdX4IBBnZKUNij0cQckOIAQIsngYIClvELkXDBKwtJmJ/2xmzb/W
XXfd9d///Oecfc7e+5sbscPy0igHB4fSXz/D33L9wOnZmfve/oNVZa1q2e2e
dZcvVDo77QqzqrADBQPeYXe59WT34sZffzvXndy50vkuJzw8tabij1aV47Hf
Zs7p5f+c7q9+ZoNVbdGuXp6VdGgyPWdV7lrAXm7cXzyxJNSqhqMdKOhhh9iB
l9tXW9WulcMRe3if49KwVGVVs4fDefTwmKUNiT8FWNW18uHLzqPn2MqdfK0q
Vgto56QrZ6lytlUt0BK08xPGHa0Rj1qVll6djT9q/SS53NGqtHD7bfybIc9L
M+5ZlJ922Xh6+vzITW0WNVztqpZu7is2Op6qsiit3APdnHLokUmj2KKCtIK7
+fBEy4r4TIuya+Hu8CtDN/1+d8SiUo4NX3e4qPedhPkJFrVaC3iHzS/67Hl5
u0UNDpc70MUp89MDXNZZVMZweie7eO/fRr80nyzKojWwi5fG3tqY7WVRgkcX
m5u6x9e6WIDHbS5qf73x/SEz8LjNMeO+vWZrNAOP2/xe0l7LwyIz8Ohkh6JT
m8vOmIFHJ+982i1280dm4NHJbhMGkqtjzMCjgxfeSZw0J9ystPR2dnBXWvAv
64LNSgvn0cHFiybdiPc1Kw2O8nbO9I468+mjZuDRzqf4mEvVfRPwaOczL67x
HddkAh5tbFRTCqxFJuDRxnVOZ31yM03Ao427UmZsfPZDE/BoZf0s16H70SZ1
UEuwld9cP2rZzU0m4NHKgSeCnAeCTcCjhf9tLBu/ZpEJeLRw+op57956zAQ8
Wrg3ImH8jgehwKOZPz3SH5ddFgo8mjljWeCGtNRQ4NHM3Ueb3RZEhgKPZja1
nkuNUKHofxNHlFREmyeHot+N/M+c0K8edhrR30b+oDTcti3XiH7e4ie8Xdf9
46AR/bvJ/smf5Z/eYlRaOt432Snu3NF9K40qUevP95w3/bX2ZY8ZVauWfgN/
uPy50Ks9BtTfwB7hJzyp2IB6b3BA7bywlL8bUF89u2ZGvd0UZ0A99ezT2dLp
tsGAearjztjgcP8AA+anjqNc4t5a427AvNTyz+9ejrf+qMd8fMfv9d8IXFuj
xzx8x707TSsN5/VKS2/3dd7jF/4lHdarWi1cDY868vjrvjF6tUTDt4aXR+4d
6/6CHnhWc8qfSj4efFoP/KpYPVvVV+OlB15V7PFGdVrmJD3wqeR7VduuxA3q
gEcld+2dvDy4SYf+V/Dhqy7vOJXq0O9rbJ9qb8/9Sof+lvO2RccDN6frVLOW
8FXO+dd6v1+Sdeqo1r9SXtvyuE9ijE6ZtIAlHBQz5feDf9apcVp/ijln4u3t
pvU6laf1o4j7vdI3HVilU3Fa/YVc6Hkx69xTOuWv1XuFa73qy8/66FBfPncH
WKckzdKhnjxOivzL9/5uI/l/w8+P2frKhTEj+X7Nb0TFzR77IAT5XeQtEYNb
5vWFIJ9sXvJkW/XYrhAVrb3/PE/fPjT3i6YQ1aW97ws+7rZYP7M+RH2uxc/i
Zv3P7wdXhaiDWrzPeFzD5aiFZSEqXns+gwNSIxsrikJUnvb/4/z11MlTFuSP
3P+YF5386dvll0d+J3LFregJjpdC1IiCBFdOfe2t7P/dp1rcx/O0Fc8jPs2c
9v/xMygM7z8h+VF1veQn/8+i0wbJ/wepj66iPnn+PLmjflfpD5WjPxLvImWg
f09KfykI/ZX439Azo6X/pwUf8n9V8JH35VPhUsHvKcGX7J6Cr/S/kPRegj/m
gyq9ZT4wPxSP+cF8UXS0zBfmj7JaZf4wn5SA+cT80gcLZX4x33Rimsw35p8K
ymT+sR9Uj/3A/lBQtewP9ovOY7+wfzQnWPYP+0ne2E+Z5xrqf1X2t172m1Yf
lv2W+b9Om/1l/+cIP5DrLuGHQuEPcugT/tgq/EIZycIvE4R/yAH887nwEzm/
Kfy0VviLnu8Q/rov/EbqjPBbqvAfLakT/gsUfqQvNwo/Sj8baNoK4U/wK12f
IfwK/qVLu4V/wc8U9VfhZ/A3KfA3+J1Wg9/B/zQI/oc+UGSp6AP0gxKgH9AX
8oS+QH/oXoDoD/SJtkOfoF8UAf2CvlEa9A36R1XQP+gjtaeLPkI/qXGd6Kfo
SStFQl8F3zbKhP4miT7TC2NEnwXvNkqDfvuIvtNd6Lvg304zof8V4g9oD/yB
zEMHbV0s/gH+gg7BX8B/UBD8B/wJTYQ/gX+h38K/wN9Qf6H4G/gfugT/A39E
+fBH8E80AP8Ef0V58FfwX+QH/wV/Rpvgz+DfyBf+Df6OiiLE38H/0Sfwf/CH
VAB/CP9Ix+AfBY9uyoW/FDy6yaFE/KfgYaO58KeCh40c4V8FDxtVtYi/FTzs
1GwQ/yt42MkMfyx42MkT/lnw6KE+f/HXgkcP7YL/hj+nCPhz+HfqhH+Hv6fj
8Pfw//Qj/D/OB1T/QM4HOD/QIxlyfsD5gnJxvsD5gxouyPnjv+buBrc=
       "]]},
     Annotation[#, "Charting`Private`Tag#4"]& ], 
    TagBox[
     {GrayLevel[0.5], PointSize[
       NCache[
        Rational[1, 360], 0.002777777777777778]], AbsoluteThickness[2], 
      LineBox[CompressedData["
1:eJxVVwtQVOcVtqixAklsTDDRZI2PUKNViXUM8cH5aX1gk2kAjd0XcMcYapsU
H9VEjTVINDyqwRglGB9oQMWqJEUSnnIW2KBsEFeQQIDYXd7u8tCOEmO0lv3/
bzvTO8Mwd+7ec8853znf9/0TVq6JfMNnyJAhVYN/nv/qusGPTngk0LxPEzlL
nFsez+nnUuvdmRs/1oQ5tfz2FHM/h6/NswcP3vs2ZK5d4NvPEfOTD5wcvC/Q
7XRHFPRx/ycvJJcOvh8rrz6uvlJa+k6aJh6XAfv4lqV+oy1dE55oqeW9HHT1
JZ/TBzWxboEnYi8Xphz9xjdDE+M94XS9fDQh/OXGzzRxqdpz9fDcTtvDD05o
4l0ZsIcv1xwv/uNpTTwvE+zhYcst0+98rgmZXoObdS+5Pvo4TxMy3E43Tww5
cXxsoSZ+LS83r8pY4v/WeU14ql3idPH3I16vWFWmCVluqotTHrXmOqyaCJEF
u3hEalpY8QVN9Mhw19l9O+yHy1Wa+PSA57rOC0MDpt61aSJMBrzOI+5fPDj6
G00MeMq93c19a55Z1Tf4+yxPepndHGQLfS1sMF6kbGA3p3fFb79argmFRzd3
B9U+9VGJF48urs0cEVOV58Wji3PjAyxFp714dHGRc9bWpGNePDr5xp2wY0vT
vHh08qqG6fNGpXjx6OTsF3b/4N7qxaODf8qrH+eO04RMb20H/92Y2TFW04QM
p+vgu1N35ieGa0LCUd3Otr2nZi8QXjzaOX3Ke39YPNOLRztvmvFY4tlnvHi0
ccqljtNb/bx4tPHCg8OTttyMAR5tbC5a775hiwEerTy94rehcZkxYo9MsJV/
jH36u6HvxgCPVo58MulMeUQM8HDy9l0Dfy3+ZQzwcPL9D/+U/5970cDDyVkh
k5oPXYkGHg7WxZVMOXE8Gng4+GLpk/VTN0cDDwf/vvzc0HmvRAMPB+8+V3ah
UxeN/v+L/SrSJ4XcjEK/r/HAnMsPRVREob/X+MzmNS/P3B+Ffn7PJbVpud2x
UehfCxcUVjp2BUcJmc6UFk7Km2Sc5hsldsj+NHPqfvu2umazaJXpN7GYn5y4
76wZ9Tfx+7X7E/72nhn1fscbHguMOBxhRn2NrFv59HGfyWbU08jWrKUPigdM
mKcGfmvpEzkNVSbMTwPfXpdU/fphE+blWw7/+vPQuHUmzEc920sWWoYtNmEe
6jk6bnfl7HEmIdPbcpXHZGhH/G4axbcyXB3HB86LSrtgFLMkvnVs37as3XnE
CDxrOTgx3XH3bSPwu8IzapJsva8agdcVbim2d1Q+bwQ+dk44c0TsHWYEHna2
Jx3ONTkM6H8NV+YmNs84b0C/L3FL/6IJYw4a0N9qXuFKPTt+i0E4ZMI23nd/
+JvLjAaRLvtXxWcOlP7s/DyDCJcBL3J2wMK6WJ1B/Fz25wLHXvcZMPoYhEX2
42t+LnRaUGaXXmyV9Vs5IMH/32E1ejFb1lvBb5+89eprX+lRXxnfm3DsJ3uG
HvVYePLuyAXWFD3yL+WNvuk9c97RI98SPrTNtTroDT3yK+Tk1ll785frkU8+
B+4wlNUu0otN8vt5vLnjviUxWC+65ff+yYsWbaps/pVefCHj5/CtmYvfrJuo
F3tkvFN8duTQk+vH6kW8fD+LQ9r9bCWj9cIif3+EP8hxb8p7xPt8H4978VS2
yc97v4NjlvkfOjdSL7wKUrPS5SwZ+b/nVB2pnuN9ssxR7yM+Nf1f/Cyai+8f
VflREfJTv8+hJUEq/xuqPopEfer9PIpA/aNUf8iE/qh4hRSH/gWp/pK3vyp+
KR1D/7MVPlSxS+GjvldGwycq/IIVvrQC+Kr+W8kO/DEfVC7UfGB+6CjmB/NF
GZgvzB+N+lTNH+aTCjCfmF/SYX4x3zSA+cb80z8w/9gP6kxW+4H9oQ+xP9gv
CixR+4X9o99h/7Cf9BD2U81zHVmxv41qv6noObXfav6v0jDs/7OKHygb/GBV
/EHx4I/Vil+oCvzir/iHfrFe8c8Xip9oA/hpueIv2gP+uqP4jXzAb4cU/1HA
aMV/8xU/0i7wo+pnE4WDP8GvtB38Cv6lRvAv+JkeLlL8DP6mPvA3+J3iwe/g
f3rlRcX/0AeqKlf6AP2gFdAP6Attg75Af+gr6A/0idZCn6BfNBH6BX2jDdA3
6B9thP5BHykR+gj9pAHop9KTVjJDXxW+bdQE/f1A6TP9Bvqs8G6jP0O/pyp9
p0Lou8K/nf4C/a9R/oCq4Q/UPHTQmGnKP8Bf0An4C/gPGvml8h/wJ/Ql/An8
C3n9C/wN+f+o/A38DzH8D/wRFcAfwT/RNfgn+Cuqg7+C/6I98F/wZzQZ/gz+
jW7Bv8HfUe895e/g/+gp+D/4Q3oAfwj/SEPgHxUeLkqCv1R4uMgF/6nwcJMB
/lTh4aYA+FeFx+A9/K3Co4eegP9VePRQPvyxwqOHVsM/Kzx66RP4a4VHL30G
/w1/TuPhz+HfqQb+Hf6euuHv4f+pBf4f5wOai/MBzg+UgPMDzhfkwPkC5w9y
PqvOH/8FAwU46g==
       "]]},
     Annotation[#, "Charting`Private`Tag#5"]& ], 
    TagBox[
     {GrayLevel[0.5], PointSize[
       NCache[
        Rational[1, 360], 0.002777777777777778]], AbsoluteThickness[2], 
      LineBox[CompressedData["
1:eJxNVw1QVOcVJVQR0VjiXyKpCwFKyY8KaqaEiPfzD4imRkV0d2HZl6hRZ/ID
2qgF0iYMkAyaSDomQxTRGEOVEoIRUIx4IaKAASQCgoC6u/wt7C4orRlHklj2
fWc7eTMMs/Peu+/ee+4953xPvfb2ui3ubm5udWN/zv/yusObj015wXBAEUVR
5uTpRcO88+GBWfZPFRG///t7wfHDnPW3Jwo1OYrwavsyMcJrmFd1WS7bDiri
rCbDtvbsEIsN22dE5ynidfUa4scqapU/HlPEdDXgEO9JObl/R74inNH2f+9g
XVdawZP/VkRShDOig8dPONU/sVgRvs5wGgevHO9RHVCqiIZ652VnY3b5nL+c
U0SKGtDOMWVf1G5lRTytJmjnhScei4mpVoSaXpuNn9AGzh+qVYQaLsPGM7/y
f2ZmgyIWqJeNJ3fcXXaySRHOaqPMgzx3xr7OzGZFqOXuH+QS64ar2a2KWKwW
PMi2dxbVFV5XhF0NN8DlT5oLLo39Pvi58xrgwoivjQ1jz0erAQf41sgbD3ks
3k/Ocu9ZmRLC6grGvnfcmd6XVq5tyVpRXq+IdWoDrdzv92bxs2P5SjysPFcf
l+F20YVHP0/wfGvf3fMuPPrZVhGU1FDqwqOf3YOCvk372oVHH6d/u3qh93EX
Hn285PzZytTPXXj0cXVvw4vNH7nw6GX/gPVVfu8rQk0vsZcnDS/4eOdORajh
NL2c9zvH2o7NilDhqO/hAxeuVmyKdeHRw4F9yyM0K1x49PCSqKorjy904dHN
K58daDf4u/Do5tigwpd++b0Lj25+1WP7zXEPjMDDwuHFib4j14wiW03Qwidy
Y63tBUbgYWHjH7xvNr5vBB5mzn/k0SbrRiPwMPN/tXVt4XOMwMPMnj6lm9of
MQIPE2cWdq1uaU0AHibuWRJ8R5xMAB4mLpv2fHBIagLwMHGg99Abp1cnoP+3
+VzY7OZOvwT0+xZ/rA+beW7EgP7eYpFblJdQbUA/b/LRlQ8yb3xqQP+6uOkf
pUfCtxqEmk5wF2e9N7DjkzCDSFf708nua+siHRMNwqKm38GLp7r5GTrjUX8H
/2lNycXhwnjUe4P3+urLT/89HvW1c1bS1pfPrIlHPe180Pv+R54B8ZinNo4+
sX1D6b04zE8bp5X8J/KH2jjMy3UuSH7xh425cZiPVg6ZYfbZlhiHeWjlw/aH
4RNXxAk1veQWHpp66GGUT5y4roZr5sq59smhd/RivopvM98+ltXedFkPPK+x
yDYWLMjTA78f+cZd/eEtu/TA60deWnPzyI5X9MCnibeFNux8/Wk98GjiOTeW
Fr08To/+N3LSS1fLQkw69LuBdw8uuzy7Qof+1rOX72iP5pBOmNSEr/DUjM+s
i5N1IkftXx2HND+X9KFeJ9aoAWu5t8XSO36RTniq/anhSo0jsUqjE5VqPy5x
zuEHD6rddSJVrb+ao0e9gnysWrFQrfciN1WWRV1p1KK+Ks7cM/LarTIt6qnk
D5J0TxmPapH/BY7c4F2/fq8W+Z7nQE3M8prdWuRXzjW7Lo1WbNEinzPsdeqI
nWK1Yo/6/RJePan1k5hIrbCq3zvF+Snrbv8aphXFavwibn53V3jUHK3IVuOd
5ODE7h2hAVrxnvr+cZ50ruG7Kh+tqFSfz+Of/fu+Gp3mun+A43N/nWWZ4vqd
zuvM6et3T9IKl4IYNw2az0/8/33qMMn7eJ+y8D7i078Cfhv/OD2O7x+V+VHZ
2zI/+XwRXUP+d2R9tBf1yfdLqM9L1u8t+0NJxbI/Ml45XUb/QmR/KXW27K+M
f4HqYmX/T0h86Azwkd+rorXAL0ziS33AV/a/mo7+LPHHfFBKnpwPzA/lY34w
X3QR84X5o6mYP8wn3U+X84n5pRyNnF/MN40OyPnG/NNmzD/2gxKxH9gfCp4v
9wf7RVOwX9g/Gjci9w/7Se7YTznPzXQB+9su95s08+R+y/lvocPYfz/JDxTn
kPxQLfmDpoM/tkl+oZwUyS+TJf9QNPinWPITHQQ/rZf8Rdngr/uS38gD/JYr
+Y+ywX+LJD9SMvhR9rOD5oM/wa+0CvwK/qVA8C/4mV4BP4O/SbNK8jf4neoP
SX4H/1MT+B/6QD7QB+gHufQD+kJD0BfoD+UvlfoDfaJZ0CfoF/11ltQv6Bul
Qt+gf/RP6B/0kWzQR+gnmaCfUk8sVPmN1FeJbzf5Q38zpT5TBPRZ4t1Ny6Hf
z0h9pzeh7xL/HoqE/jdKf0D74A/kPPRSGvwD/AWFwF/Af9A8+A/4E+qEP4F/
oQj4F/gbyoC/gf8hD/gf+CMywR/BP9E0+Cf4K5oJfwX/RY3wX/BnVAN/Bv9G
8+Df4O9oCP4O/o/S4P/gD+k0/CH8I1ngHyUeg5QFfynxGCRf+E+Jh4084U8l
HjbaBv8q8bCRfaP0txIPO/nC/0o87BQKfyzxsNMy+GeJh4P+DH8t8XBQr4f0
3/Dn9Bz8Ofw7PQ//Dn9PmfD38P80Af4f5wNag/MBzg+0HecHnC/oFM4XOH9Q
KM4f/wNGeieI
       "]]},
     Annotation[#, "Charting`Private`Tag#6"]& ], 
    TagBox[
     {GrayLevel[0.5], PointSize[
       NCache[
        Rational[1, 360], 0.002777777777777778]], AbsoluteThickness[2], 
      LineBox[CompressedData["
1:eJxVVwtQVeUW5vZETHFEp0tzO906PgCB6EoCN2n9GYpWgiCO+brX3HvbwxRE
y0q9owVcGzP1mpaF5AMrhMibXBQtF6VeNUQ7EfJQjxw4PA8IihBkDe3z/99u
pj3DMHv22Wuvtb61vu/7H1yUmmzc5uPjc9b88/5XVxfv/LQw925dE4XxrjdG
FHby/oLpUzcu1MT8zd/2BM3vZFdIjv/S+Zrwq9qXFuvXyVdnjk88N1sTR2yZ
nqQj1zimadX9ZcmaWCyvaxyfenDkpumaGCEDXuOcrx2zJ0zVhDfa5m87+Njy
UHfbJE0sj/VG7OANL9+MPR+riQe84WwdHDuqJOb2GE2Un/Ne7Xwz44HL+ZGa
WC0DtnP1uvbw1ghNBMsE2znhhZE9tWGakOlVebi/9cPgj8dpQobL9PCjW29E
J4VoYry8PJz/RLrH17z3VhvvauMzWcfuqDHvZbmb2zgorK6kPFQTj8uC2/hJ
x9h/eh7WRLsM18rFe0Js4WY+H+70Xq08/cCpnzaa+U6VAVs5I++e6/2kiV5v
uT0tfPOl5M70eE3ketPb18J+g5MrbyVqIlk2sIVH9Xa/tWeOJhQeLZx6etie
9N/xaGZb0a/8epqFRzPPa1mgH11r4dHM+VfLt0a8Y+HRxK2Dy4odH1l4NPHc
SzWD3i2w8GjiVYem1Ccdt/Bo5Lg7E5x3OTQh00tr5IFbj5a959aEDGdr5LzM
qcn1fZqQcJxzc4VRlF45RAcebp5x+yLHTLsOPNz8tLO/aVKMDjwaeHvcp8M3
JOrAo4H9f23e7rtYBx4NnL1r0Oq8NTrwqOfAxlw9cZsutsgE61n/YKhw5unA
o57f8rx/PrpUBx4uHnh3URdd1IGHiwuOFmxyeHTg4eIDh7Kb/u9jAI86fu6+
aT3XRxjAo47fFgMrA4MM4FHHKzPHTu6OMYBHHTuyJ/nYnjLQ/6sc8pcJ62zP
Gui3k585dmLdUs1Af50sGp8x9i4x0M8r3L3SefFAmoH+XeYtgzJqa9MNIdMJ
usyxX6Y1nzDvM2R/LvEvxr8XDJi/r5fp13JK3JDkYcsM1F/LZ/7V+uf5Lxmo
t4aLix9LDVts1VfNR14vmnP0Oaueau7rLt4RvMDAPFXxQ4MDnDvM/NX8VPH6
pJxbI1MMzMtFzs4ad+f/Eg3MRyWPiBloW/u0gXmo5KC+zm2r4g0h03vjRz6V
nfXZJ08a4qIMV8GfRH0+eqgwxN8kvhX8n+Sy019MNIDnD+ya2DDnHbO/Cj8H
L/s5v2vfBAN4OThqeOS9veMtfL7na1eud61/xMLjew4ZfkfKlIet/p/nfwTs
uvJEmNXvcs4K9r1txTirv+e4xZgVWB1siDqZ8HfsDljxYqqJ9weyf2f5xuRp
4VFjDTFDBjzDy9bG7w4bYwhf2Z/T/PK2kv4Zow1RKvtxiofYR6/+eJQh1sj6
T/Klateye837SFnvCT7CAaGH7VZ93/CNB8cErrVb9ZRy3M/Oz5+3W/kf5/dr
7n/lFbuV71f8U9SsofvtVn4lPGPgbHiP3crnMHcf2rtXN7/3mvx+Ebv3lk+/
Yd63yO/9l6u7T4TuMvM9KOMXcmVk+CzdrGeLjJfHW/uX9k4x610n38/lmjj/
uXFmP0rl73M4vMLunhdsPX+PA796O2BTiHWfwUWG7c2qcRYePj6uOU7338N+
f0678BzvUxLeR3x67A/xc2klvr9b5UclyE/9vpBakH+Xqo9yUZ96v4iKUf8w
1R8aVqT6o+KV0EL0L0L1l/yjVX9V/OO0FP3/TOFDC4GP+t431Aj8ohW+tBr4
qv6fpN3AH/NBhx9S84H5oUjMD+aLsjBfmD+6a4qaP8wnlWE+Mb90AfOL+aYM
zDfmn5Zj/rEfNAb7gf2hC9gf7BdNxn5h/ygV+4f9pGbsp5rnClqB/a1W+007
sd9q/n+kndj/vyp+oPHgh5OKP+iXaMUfLyh+oVzwyz2Kf6gA/HNQ8RPNAz+l
KP6imTcVf/UpfqN88Fu24j+6AP6bqPiRjoEfVT9raQL4E/xKV8Cv4F96HPwL
fiYN/Az+pj7wN/id/MDv4H9KAf9DHygB+gD9oB3QD+gLrYK+QH8oF/oDfaL1
0CfoF+2HfkHfaA30DfpHvdA/6CMthD5CP2kW9FPpST2FQl8Vvg20CPqbpfSZ
LH1WeDeQDv0OUfpOc6HvCn83PQL9P6/8Ae2DP1Dz0Eg58A/wF1QLfwH/QU/B
f8Cf0BL4E/gXioJ/gb+hUvgb+B/aAP8Df0TPwx/BP5E//BP8FSXAX8F/UQT8
F/wZDYY/g3+jPy1R/g3+jl6Fv4P/Ixv8H/whfQl/CP9IvvCPCo82SoC/VHi0
US/8p8LDQ2vgTxUeHpoN/6rw8JBfm/K3Co92ioD/VXi001n4Y4VHO03OVP5Z
4dFB6fDXCo8OOgr/DX9Op+DP4d8pE/4d/p42wt/D/1M0/D/OB/Q1zgc4P9B1
nB9wvqASnC9w/qD1OH/8BnAkD18=
       "]]},
     Annotation[#, "Charting`Private`Tag#7"]& ], 
    TagBox[
     {GrayLevel[0.5], PointSize[
       NCache[
        Rational[1, 360], 0.002777777777777778]], AbsoluteThickness[2], 
      LineBox[CompressedData["
1:eJxVVwtQVVUUxdLRQSQ18lNBauaHzBAVzA/7OA4DfpKPJJigyX0HKi0yrfzk
aIKRlUOZkpamCCU0hjRiPMxxg+EfDUREUfmjwHugqZghZe+ds24z3RmGuXPf
3XfvvfZea53BsQnh8hEXF5dTjj/nf33dYs+DZfGPWQyRHVS7yiP7JvcbejC4
OM4Q0SlH20dE3+SI2H2/W183hGtF+jtTXG+yi1tRx8k3DGH12mALs7axZaU9
qsNxH6euNl4zsW1RhOPeQwVs4wGveHg2xRvCGS3laCtH9vrW9XdpiKVTnBFb
OXH2mq9GGoZ4xhnOq5V3hAbO8XzNEGeLnZedJ3gP2lAWbYjVKqCd53v6/PbB
PEOMVAna+erwOG//uYZQ6VXYeG1JSDXNMYQKt8HGD918GgpCDTFWXTb2SXt8
VMtsQzirDapt4XX1fN7+siFUuSktHJQ7MPyB4z5AFdzCvvcyF0wPMYRdhWvm
qNHVB1zDDfHNdufVzL3vReYkOL4frAI2c3vaBNddjnzvOcttb2IZuGVitqO/
Gc700pu4X8+453a+bYhw1cAmHhs3xYhaZQiNRxOv9k8TBckmHjfY7QcX3p9q
4nGDpf/hTpe9Jh43uDQkeVSK1cTjOic1v/W8/xkTj+v88L2YxIoqE4/rnJDy
Z0DoHROPRs7+a3Tu+h4WodJ7p5F993SGhHlZhArn1cgZ/tMtu8ZZhIKjuIH9
3r18L3SmBXg08Mp2a8qMWAvwaOABRYndlq60AI967vBKDMz6wgI86nlSdKHH
pb0W4FHPYnLv47VHLMCjjvP/2V+dVW4RX6gE63h8YfiPfe0W4FHHnxysSu/s
IoFHLc/N3Fge2F8Cj1oexy97nnpeAo9a/v7X0vQYksCjhjNOB/SpCJPAo4Z9
X/TL625I4FHDTVGJecfflcCjhhd5j3myc51E/6uZ78/6PGeTRL+rOOzBsyV9
t0v0t4oHXGjaEZ0u0c9rnNr3aM8d+yT6d5VPuZ2LTc2VQqUz4ioPOnC3pOGQ
FEmqP1f4h7uPTh7FUtSp9Cv5dtLiX4MKJeqv5FsPB0RFFJr1XuYH65c+vZvN
+i7xnbS2pzYdNuu5xCyMP1ZaJeapgt+3hfX75YDE/FRw7ZKY19ZmS8zLRc70
3Hzn0SyJ+Sjna/16rJWOevQ8lLPvG7nhh3dKodJbdYGL//jk6sBtUlxU4cr4
ka6vJH+6WQpfhW8Z53XL7d/f0S+N53me6xG/91iyiV8pTxvs9+o36028Srl4
3qGar9eY+JTwd40/V/AKE48STp06zP3x5Wb/z3HoiK35XyaY/T7Ls61Ddk5a
bPa3mM+MjhneO16KGpXwaV63pu9Gdwfe21T/TnFMry4nxi+UIlQFPMkhMT+d
SJovRQ/VnxMcs3TWgo5IKQpUP47xlthlc7ZGSPGhqr+Ia0vdl0Q45mmcqvc3
rnLvmuA326yvkOOOHxs5caZZTwF/FumxfEGwmf8RfrLcY+yeQDPfw/zgcvX8
rtPM/PJZ3k1rTxRmPnl8lBc9NShAihXq+7k88K3Vf1dMkqJJfe9nvj2iqu7H
l6TIUfGz2TrmCe9t/o7+q3hZnBw/dMau8VKsU+9ncGdSQBmPddSnfv8dj7w1
L+GvMebzLRzVK7Nupo95n8Qnh93umTfaxMPFpc+rVQ0TX/jvOVXiOd6nhXgf
8anb/+JnUCm+v1vnR4XIT/8+m64h/1u6PmpAffr9XKpcouvvrftDjxXo/uh4
+fQR+uej+0tX0F8d/wh1Rf8zNT5k4qO/V0g+wG+Cxpck8NX9L6IC4I/5oAzM
B+aHYjE/mC/ywnxh/ugDzB/mkxZiPjG/9D3mF/NNyzDfmH96E/OP/aAs7Af2
h1Zgf7BfdAb7hf2j6dg/7CfNwH7qeS6jSuzvJb3f1B37ref/Am3H/g/S/ED+
4IcizR90G/zxuuYXMvnFTfMPWcE/OZqfaDf4KULzF9nAX/c1v1Ez+G2H5j+q
B/9N1vxIV8CPup+V1GWD5k/wKx0Cv4J/6VnwL/iZMsDP4G/KAX+D36mjTPM7
+J8s4H/oA12EPkA/KAj6AX2h+9AX6A/NgP5Anygf+gT9olToF/SNnoO+Qf8o
APoHfaTF0EfoJ/WBfmo9qaMC6KvGt56GQH8/1vpMkdBnjXc9nYR+e2t9p2nQ
d41/A22E/p/T/oCGwB/oeWgkK/wD/AU9A38B/0EZ8B/wJ7QI/gT+ha7Dv8Df
UCz8DfwP5cD/wB9RHPwR/BMNg3+Cv6Ll8FfwXxQF/wV/Rl7wZ/BvlAT/Bn9H
5+Hv4P+orV37P/hDCoY/hH8kP/hHjUcLBcNfajxaaCP8p8bDRt7wpxoPG3Xv
pf2rxsNGy+BvNR52aoH/1XjYyQ/+WONhp6nwzxqPVtoEf63xaCUD/hv+nKbC
n8O/U3/4d/h7+hT+Hv6fkuH/cT6gjp76fIDzAy3A+QHnC3LH+QLnD+rM1eeP
fwGyJgve
       "]]},
     Annotation[#, "Charting`Private`Tag#8"]& ], 
    TagBox[
     {GrayLevel[0.5], PointSize[
       NCache[
        Rational[1, 360], 0.002777777777777778]], AbsoluteThickness[2], 
      LineBox[CompressedData["
1:eJxVVw1QVGUURWYsMik0FGXAn4ZGA5rwr2gk7leZppk/YGX+Uu57D43SgoxB
KxOpLEFrhAQNMUg0J8SiBFMuJv6AQKIIioYsCyzsLmJliqWS+33nNdOb2dnZ
efvuu/eee88538jXlkdpnh4eHhV3Pu5vdV3h1J0VdX1dFlEwxZrkW9DN78Wl
ZUzssIgFG3/5a/SCbr5xK6J2VLtF9GvIXfFkv26uTibvhjaLKB6W4pxdfJln
nMrsM8NuEbq8LvMEGhK53mERvjLgZY5KePDL97otwh1t4y9dfCyvfM7Qaxbx
1pPuiF38oN3Z/OxtixjuDjesiy/1JOd03q2J6ir35eK5IdO/6xyoiVUyoIs/
KnpFhAzXxMMyQRf7PdH3wOZQTcj0Gpy8a8gz0+6bqAkZLsXJ9UU+U9dO08Q4
eTm5++TNqN/macJd7RSrg6PfqYu4L04TstyNDl6/6mpX3/c1ESkLdvDKng2h
+zdpwiXDdfKPbZOXDM7TRFam++rkijEplqHFmnhOBuzk0LUXQvdXaeKau9y/
Otj/239y7VZN5LnTy+3gk6dL5uZe10SUbGAHZ86+GGbz1oXCo4Obxg25vT1I
Bx521rNKztdO1IGHnXsS2vssj9aBh52vPuPz6dLXdeDRzjtejLXtTtaBRztH
Fjmf692qA492vidjcWL7DzrwaGP/V5OrjQpdyPRWtHFmamXKgLO6kOGGtfHv
D6T8M7BOFxKOqlb+LmDp3gE1OvBo5b97l1TXHtWBRysH7XAE+h3UgYeNg2JG
i0n7dOBhY9ste/9vvtGBh42//Txg7PuZOvBo4Zlpgdk+qbrYJBNsYUv1kTlZ
a3Tg0cIPVWwNfjlBBx5WvlS4ynttrA48rHwgduaVlxbqwMPK1f0zxgy60y+F
RzPbez29PafpwKOZw5M2+C97WgcezXx41CLr9ggTj2YWGcONq+Fm/y9xwqH0
xp2Pm/1u4lJ6N64q3OxvExe2z58aHmH28zeOHeGdHfeU2b+LvKszX0ufoguZ
zuiLfC1m5b49L+hinezPBb4weFFN+J18W2T6jRx18ukw11yz/kbOORGQn77Y
rPc8L0/3/vxtw6zvHPs8NcKxaIVZzzlOO1bp4ZdkzlMD7wiL/vrldeb8NHDA
mZ9vdqSZ81LPj87LGJqTac7HWc7zujFoYZ45D2f58snSQq+9upDpJdVx4JTP
/L4o0UW9DHeGi/t5BHcd0cVYie8ZjiyoCHXPi8LzNId9EFJ/vcHEr5YH9G75
apvVxKuW12cHR9x0mPic4sQ902f5XjXxOMXX3630t900+1/DnyQ+PMPoa6Df
1Ry8faZzu7eB/lbxLdulURsGGaJZJlzJVH5gfkigIbbI/lXwZNexP1cHGWKW
DHiCdy/Jj10TYggv2Z/jXLUjJnzCWEOUyX4c5ZSeR1uywg2xWtZfzmUbvFoL
Iw0xXtZ7hFe3Pl+ycpKB+g7zuJw3Gp1TDdRTxgU1kw7dP9NA/qV8V8yFs9Zo
M9+DPHJvxpevzjXzK2Gr17aVaQvMfPbzpoHzOo0YQyTK9xexT1LQsq4lhuiQ
79vHH7efThxmGKJQxi/g0lMvbft7qSE2yXi7eaNvpOXDOEOskc/nceHBocu+
f/NOffL/2dxy43BU6grz/mZuin7r1wFvm7/X8eZHvs+meEOYCvJCqn/q4IT/
7tOHuI/n6RieR3yq+V/8PIrD+3NUfhSP/NT/C+h35H9F1Ue7UJ96voj6oH4f
1R9ag/6oeCWUi/6Fqf6SJ/qr4pfSvej/LoUP7QY+6n2HKQz4hSt8KRn4qv6X
Uy7wx3zQHswH5od6MT+YL9qL+cL8kTl/mE+ahfnE/JId84v5pscw35h/Ksb8
Yz/ogUS1H9gfMrA/2C/aif3C/lEg9g/7SaOwn2qez1A89vec2m+qx36r+a+j
Pyar/R+h+IEGVyl+KFf8QevAH7GKX2gk+KW/4h/yA/8UKn6iH8FPcxR/URn4
q0fxGxH4bZviP5oN/otQ/EhF4EfVz0ZKAn+CX+k4+BX8S+fAv+Bn+hr8DP6m
NPA3+J1+AL+D/+ki+B/6QPHQB+gH+UE/oC/0E/QF+kMC+gN9Iiv0CfpFVdAv
6BuVQd+gf9QE/YM+kuuE0kfoJ8VDP5WetNAc6KvC10b50N+PlD7TCeizwttG
j0C/g5W+kyf0XeHfSg7of43yB7Qe/kDNQxsF+Cr/AH9B2fAX8B80Gv4D/oR8
4U/gX2g6/Av8DW2Bv4H/oUr4H/gj6vOO8kfwT/QZ/BP8FZ2Hv4L/onT4L/gz
Yvgz+DcaAf8Gf0fj4e/g/6gQ/g/+kHLgD+EfKQv+UeHhoC/gLxUeDoqA/1R4
OKkN/lTh4aRO+FeFh5Py4W8VHi66G/5X4eGirfDHCg8XTYd/Vnh0UTn8tcKj
i4bAf8OfUy78Ofw7zYd/h7+nZ+Hv4f9pPvw/zge0E+cDnB/I47Y6P+B8QSk4
X+D8QZtx/vgXbfYpuA==
       "]]},
     Annotation[#, "Charting`Private`Tag#9"]& ], 
    TagBox[
     {GrayLevel[0.5], PointSize[
       NCache[
        Rational[1, 360], 0.002777777777777778]], AbsoluteThickness[2], 
      LineBox[CompressedData["
1:eJxVVwlQVWUUfpE6Bi1YT52MEMYal8yNFirl/LlRtKelJJqm915KMxggqAhM
gVwqtIjKlCUwlwqxwQVKDyKGIhCKLCIojx3eYytSGtt4///dmu7Mmzdv7rvn
nnO+c77v+71feeN5zcVisZwe/Di/1dXLaXe7fXuLY5XI8re9bc3qYe8YN5d1
fatEUGLBbxOCenjy00snRg+sEq7VGSGzXHt44LXWFzosmjjiGW9/7kg3uzvC
93zjqgldXt2cUmyJ3T1SE1YZsJufWdEYXeCtCWe0xIIunhWYOKN5iiZCZzkj
dnFr9cXwKzM1MdYZzrOL340YHdXyhCZKS5yXg11cAwtSl2jiHRnQwW/FHR0y
ao0mJsoEHTz81altD7+rCZletZ13F8aWuSRqQoaLt7O7fUv6ynRN+MjLztt8
6hMX5mjCWa2/rZPT0sNrS4s0IctN7OS/Ha4ppy5qwk8W3Mnvb8nY4derCYcM
18HzPwt1mTRUF9u/cF4dnOLT6Rk/RhePyYAdvLa/fEjANF1ccZb7Wzt/9fqM
q6HzdZHpTC+jnWdPyVrdH6SL52UD2zlhefnYk2G6UHi0c84cdvy8WQcebZwc
efOS7nQdeLTxB8W1paeO6MCjje9NSdOCy3Tg0coNwwu35V/WgUcrn7tfc5nS
rgOPVt43vthnZqcOPFp47yPeuzbZdSHTC2nhBcd6XNb060KG82zhNzo21V8a
ZggJR0kzB3x+dbvHaAN4NLNPkfvLER4G8Gjm9gWRv3TcbgCPJrbdELww9zYD
eDTxsLhpmS+6GcCjicfw9VVLrzOARyPfk1lzn88VXWyVCTZywR8ed04YzFfh
0cjTfXcd31CvAw8b121OXxxfbuJh47HjL7trJ0w8bPx15aPTXzhk4tHAt99T
sm/DXhOPBo5Y6nu3x04TjwaetTMqKWCbiUcDH5o9P94vwez/ZX7rycjYqdFm
vy9xwifzJq8MM/t7iYeNLN7ywBqzn/UcMzp0/WRDR//qOP/Cm59aNF3IdCbU
cct0d+tWXRdxsj8X+a+MsJ+tg883yvRruX7/0L714Wb9tXxnw8iwzTFmvRf4
q8w5qYs2mfXV8PZU1z+jksx6anjuxlc+2p9qzlM1r2v37K7cZ85PNdet9807
f9Cclypen36oZke+OR+VXHHriJfvOmPOQyV/NzDyxKpKXcj03j7PJ0f4/xA4
OG9VMlwFW/9u22Dp0MUMiW8F+wSErlj0i4nnOd5V4h+w9JqJ31nO+zhh34gh
BvA6y7sPfvlQ+I0G8CnnRdFBdXFWA3iUc/WzvyfOGZw31f8ytlgDl2SPM9Dv
Ul4SO3bemUkG+lvCF21eTyVNN0SDTLiYj+QFBbv5GuJz2b/T/FNnZcw0P0M8
KwOe4pqq4teun2uI4bI/RZyzvGdgw+OGyJf9OMl5aSs6DjxtiGhZfyE//OS4
vg8WGOI+We8JPurf/YN1sYH6jnNa4Nzux4LMevI5/1ra+InLzfyP8er9uUMO
rjTz/ZET/Y56O3Qzv1zeEhnvUfaqmc9hdl10IPmlNYaIku/P4c2hqQ9uW2uI
dvm+A5zX/2hWaIghsmX8LC4u+un7a6GG2Crj7eWoZbcMnxpmiHXy+Ux239sf
7RY+WJ/8fwrbli3s2hpu3k/icZtaZvO/v+N4wHEuIjncxMNiCfxwzIej/rtP
NtzH82TF84hP+f+Ln0mle9T701R+FIT81P+zyHpK5d+r6qNK1Keez6EI1O+u
+kN9L6r+qHi5tAL9m6b6SyHor4p/jJah/3sUPlQBfNT7jtMh4Oer8KU84Kv6
X0hewB/zQWWYD8wPXcD8YL6oB/OF+aMCzB/mk37EfGJ+qR/zi/mmtZhvzD95
Yf6xH9SL/cD+0DPYH+wX2bBf2D/qwv5hP+k77Kea5wpaif2tUftNM7Hfav7P
Uyr230vxAx0FPxQq/qCD4I9gxS+0Efxyo+IfSgX/ZCt+onjw00LFX7Qc/DWg
+I0+Bb/tUPxHy8B/MxU/0hPgR9XPWnLLVvwJfqUM8Cv4l4rAv+BnOgx+Bn/T
1+Bv8DtdtSp+B/9TMvgf+kAfQR+gH5QE/YC+0GzoC/SHPob+QJ/IFfoE/aLv
oV/QNxoHfYP+kQP6B32kKdBH6CdVQT+VnjSSqa8K3ybygv4mKH2mUdBnhXcT
nYd+T1L6Tl3Qd4V/M5n6X6b8AfnAH6h5aKHD8A/wF/QQ/AX8B+XCf8Cf0Fn4
E/gXKoB/gb+hq/A38D90F/wP/BGlwh/BPxHDP8FfUQr8FfwXvQf/BX9GfvBn
8G/E8G/wdzQe/g7+j5Lh/+APaTH8IfwjhcA/Kjw66Vf4S4VHJ+2E/1R42CkS
/lThYafJ8K8KDztlw98qPBzUF6z8r8LDQbHwxwoPB90E/6zw6KIY+GuFRxfl
wn/Dn9Md8Ofw72T6d/h7yoG/h/+nXrvy/zgfUAXOBzg/kDfODzhf0DycL3D+
oD04f/wDPcUizg==
       "]]},
     Annotation[#, "Charting`Private`Tag#10"]& ], 
    TagBox[
     {GrayLevel[0.5], PointSize[
       NCache[
        Rational[1, 360], 0.002777777777777778]], AbsoluteThickness[2], 
      LineBox[CompressedData["
1:eJw10WtIU2EYB/BRZCIokZooMYmENFFmrQ8V0xcqLSy8gIQgQpHvOQmlNShJ
7CYmSHPZVbsYNhOSGohYmtajBpU1zXKpmcydnc0zd3bLyzIh6pzXdw+Mw38f
/ud5zm/L8bL8kjUKhUIt/eTn6vghTuCXd3/HyJjFXYgy+uDpz0ONbWaMivSD
S4lFPgjhi7ftk3LYhKFcE+aDlZHa8xul3K2sEfO6vXCxL8ofKWVMxgvRfZcs
mVKOIoVeUJmrte1Sltv0gx6oG/34ViO974xGbvSALuLcs39SjpfrlB54V3vd
5x3HaNgkjxt6psZiwiYxqiSFbihOjy3N+YFRElnQDV90Wr5vCiOy3oQIzepd
ibnTGJG6GhE6ClK1IRaMdpIRIemx/cr0DEbytVmcC9TzVVUjHEbkXL0LdENF
1gkeo3RysAsWjWsLFxwYuUndHLQvRD+Pc2J0v0meOWhoEZsyXRgdJIVzEOjs
/XrajVFAPnfJCUdeXAut82LUKq9ncELOZByu92OUTz6gE0ZeNQycncdo1cMJ
+9Vd3rTFoIcAvZ8rhLGloIcAhRbxWN3voIcA2X8qX8euBD1mIVn94FeGgqEe
s2Ava+z/G85Qj1ko9GcUhMYz1MMBM11t6yKTGUTWK3eAwXQ1pVXFIFKndMCt
9ysxW9UMIhwmO2QP3ew9sZehHnZQKW4PeA4z1MMOBtHA5ZUw1IOHhE9Phg9c
ZqgHDynhexpOPWSoBw93PyjuHO1hqIcNuiwb1pvHGXSDLGgD273JTUOLDPWw
QfObzf0JkSz14OBbc+nL8TSWenBQVb3cYcplqQcHw50LO3xlLPWwwmi9RqXU
s9TDCoFH2pZUI0s9rKBvCpjdJpZ6WMErRAvbRRalOuYrInQzsPr/SfQfRTy6
EQ==
       "]], LineBox[CompressedData["
1:eJw10WtIFFEYBuChsGJJiXZNlLArJVaitf0oW78DkRUIqWAhSFDkOZNQKy2U
mNJF1LDULA3tJqYZRRkVpqWFK1FpmyROupmsO3tx1p295V0hamb2+MJw+P68
853zbDipT89ewjCMVvrkU++cyAsrHwVGyWkUPK0wK4QLsSKL0tuji8U0KxTU
zXAeE4uacnWqoUYrzD8wNMS1sGgmJquye9oKvRW6+OhKFh3i8zUtB3mwvJnc
6dez6G6dHB7YorlXplQWedLkQh4eP8x5O5jAoiSpLVdng4oPa7s2q1l0s3ta
arQBU2te0zNFkE2pswFvWbWcGyRIu0uOHaq/MDXH3hFUIsqFdlCH7q06c58g
c6O8oB329T76fuAyQbHyejEO+CQ28mnZBBXIdfkO2MJUG70pBPWZ5Dhge8+t
jlOJBK0vlgudUPN5IWKTliDlurlOaDNd3dEUT5CyXrcT+lubQ9TbCFLqNGNQ
GYCMFesIwkrGYF5f2/U3lCDl+drHIEV77w8wBCnXVQmgnb/4PnIBI2W9LAGw
RTxRNouRUtcigPFbnjAwjamHC45qW30JU5h6uIBvqzKem8DUwwWZ5ihcEcDU
wwXJL0pWlPkw9RiXPDr6z3ow9RiHaw1iXbIbU49xuD4Z/jzKhamHG1Qvl2ZO
OjH1cENxT5Z1yI6phxsSJwoL+3hMPUTQ1DuujIxi6iHCnYw4wzILph4i3Nbu
jkkdwdTDA73lBnvnMKYeHkBJkTlHfmHq4YEnwwMRKjOmHl4wlt7w+wYx9fCC
Iez8038/MfXwQv2Prx910hz08MFGrsjwjMPUwwchnZcsydIc9PBBYacmoJbm
oIcf3H2lF1Zzix5+sNmOb93PLXr44fXvw7XN3KJHAFYK9rk90v/+A0p/nvc=

       "]]},
     Annotation[#, "Charting`Private`Tag#11"]& ], 
    TagBox[
     {GrayLevel[0.5], PointSize[
       NCache[
        Rational[1, 360], 0.002777777777777778]], AbsoluteThickness[2], 
      LineBox[CompressedData["
1:eJwt0VtIk2EYB/A1l4EXTWjCLnRqk0xBoTRRy/mQ4SESUyIxJnnA9/2MPIZl
WoiRXtiFB1RIlmKLCDUxqfCmnjVKIqYXoWlMyjl3PtlhBoKS3+v7h4+P7+bP
//l+sVUNJTVSiURyev8R3wfZwq0iz6JmmcB0nqVNMR1AA0kalH4joO01Bk9q
A0iqAobd/e+wFX1jVlgAz2t/FiStEphTdXmK5/y4Jq2r6f9OgLD4cQTL0hPN
BBSs0I/6ZsnSvzUCYluv0Yfjz2+m7vwg0JQlNvrwWubrrFMWAtFincqHung6
p7MSWDCJ8WLyX9elc3YC7azQizmy7vtyF4EENtCLzVf8oxFeAmzeigcfhjsX
CwMEWF2XByNz3zjf/iaQwuLBe00Lt4u2CYjX5lncODBVPh6xQ4Cd2+vG6JBd
5ZE9Ahp2sBsbTId2Y6QUvKzOhQmTsnfXQymMPBbjwkhNZ/B9GIV8VujClx0t
+RlyCtviuUEnXi3YSf18jMIzcZ7eiaHL1cFqJYUS9gOdWPxiuCUkisKBhxML
HB09uljKPRxY+WXVFHeCcg8H3pHVKwYTKfdwoC79Q70nmXIPOw6NqeMuplDu
Ycf5tVsNaemUe9gx+kas+mk25R427I/pUVgLKbB5jTZEY8XR3GoKrE5lw0dF
QuteOwXGYdrEKTKqSRmm3GMT9Z2zdTmvKPfYRON82iefiXIPK2ZMqiHcRbmH
FTPvRpkHDgvcw4pPlPLK8uMC99hAs+HPSmG2AH1s4AZenjhbGq8VuMcGhv6S
n6ltFbiHBS/IZtR7AwL3sGCbQbHwYELgHhbskY/V9KHAPdaxYsg4W74kcI91
7P6YNlHqFgC+5qdWla3jgUMt/AcC2ZE8
       "]], LineBox[CompressedData["
1:eJwt0WtIk1EYB/A1V4YfmtAEP2jMJimG3VzDrO15QDCNRJRCjEnl8JzXyEuF
YabICg0kSM0JhSilRGiIScUgyjVKQqYQaFpK7X57d7HLDASlva/nD4fD+fLn
ec4vo6axolYqkUiOxY9wr38pVtdU2UEipg5Hm7RJSyN2ePhRM1YZ5HA9W//A
GrNDlck6Vb3AYbGjVTFx2gFG+XBtzzSHjx8JcUC7RTF3Z4zDULl5XyfvgDTZ
pGqrj0NdvK1J64Tdv+TH61o47LHG4o1OKBg7WZml59Ap1jlhzfJnqRQ4VOcJ
cYExVX65ej+HXbxQ6ILCW+krfTs5XB4RBnQBHVdhcoBijjBethtmZzSfwjaK
bUJdqxt6jVP1hS8pztuEuGGSDOnyBigqO4VCD7wt41q2blMU123ygNl6aU+R
gaI4ntUDJmW3wlVKUaxTeEF3JUP1FCgSMV6YWb3RqMmnKGxbbvaCaViVeSaP
orhukg/u5X9o4A9RFMfT+6BT1qDoz6Eo1k34oHF22ZZ5gOL2v/uhxNfRPZhB
sUIs9EP984HmhHTKPPyQuGiIGVIp8/DD+ZIN9ee9lHkEYLSjufiEnDKPALi1
xtj7JMo8ApA2Lnt3cRdlHkFos+3YVEop8wjC4YTN1MQtwjyCMPmi+knKBmEe
PNy/NnezbJ0wDx6OFL32v/lNmAcPLcn++dIoYR4h0JyLDKWECPMIgU7W1S4P
EOYRAvgbOHvKS5hHGLqyqHnQRZhHGC4UvNIedRDmEYa7z66qN34Q5hGB7uuS
hX+rhHlEYG66Kj9nhTCPCExI62t7vxHmEYWD+p8lucuEeUTBVBO1bH4lzCMK
30luvzT+3vZYA1cZP69bJPgfbX56EQ==
       "]]},
     Annotation[#, "Charting`Private`Tag#12"]& ], 
    TagBox[
     {GrayLevel[0.5], PointSize[
       NCache[
        Rational[1, 360], 0.002777777777777778]], AbsoluteThickness[2], 
      LineBox[CompressedData["
1:eJxTTMoPSmViYGAQA2IQnfMqcWaXxvP9DGCQ6cB1fXGBLdfz/RsUJDVEvmU4
7JBrfR2449l+to+NPr13MxzSwODZ/tg3tVwNxzMcRNa5P6wSebaf0UsvTGJL
hsOhrxox/Yee7tfqfS9UszjDAWgY0MSn+8s4egOPTc1wABsn93Q/z6HWQ0zd
GQ5nwODJfm3+10e0mjMcqsEGPtnPe1xxg2pdhoMm0LSvGk/2n1jKMedsdYYD
2HnXH+8/cu/o9B9APti41sf7pxjYX28GqjcGg8f7VzC83hcDNA/oOKCBj/Z/
j3i5sa0rw2EC2IGP9h9ftYxLdUqGgx3Yw4/2r/j8OnPOggyHNyDjXj/c/7SB
9fudDRkOs2aCwMP9aXZ5t0WOZTh4QAzcz8wS+ivhfobDN5B3vz7YnzX5AKvt
rwyHOo7cRLsnD+DhCQCPMrGP
       "]], LineBox[CompressedData["
1:eJxTTMoPSmViYGAQA2IQ3ciRm2j35IE9AxhkOnzTiOk/9PWBfd7kA6y2vzIc
PB5Wiaxzf2j/gjn0V8L9DIdZM0HgoX2HXd5tkWMZDm8Cd8i1vn5of7OB9fud
DRkOdlzXFxfYPrKv+/w6c86CDIcJh74CTXxkf2LVMi7VKRkOj8DGPbJnjXy5
sa0rw8HEGAQe289geL0vpjnDoe01yMDH9icM7K8312U43ACaxnX9sf29e0en
/6jOcNACOU/jif2RpRxzzgL5NSDjqp7Y8x9X3KAKVH/uDAg8sdflf31EC2ie
QivIwKf2JodaDzF1ZziATFtc8NS+i6M38NjUDAew8w49tVfofS9UszjDAWyc
yDP7i556YRJbMhzSwOCZPe+bWq6G4xkOIN8G7nhmz/ex0af3boYD2Ltcz+3D
FSQ1RL5lOPx6lTizS+M5PDwBmcWnrA==
       "]]},
     Annotation[#, "Charting`Private`Tag#13"]& ], 
    TagBox[
     {GrayLevel[0.5], PointSize[
       NCache[
        Rational[1, 360], 0.002777777777777778]], AbsoluteThickness[2], 
      LineBox[{{-0.6917884240301854, 200.}, {-0.69, 
       199.8663722424426}, {-0.6799999999999999, 
       199.195745222288}, {-0.6699999999999999, 
       198.60931912384999`}, {-0.6599999999999999, 
       198.11494284796188`}, {-0.6499999999999999, 
       197.72010221391184`}, {-0.64, 197.431152366172}, {-0.63, 
       197.2524072144343}, {-0.62, 197.185245208875}, {-0.61, 
       197.22756982773734`}, {-0.6, 197.37406911585367`}, {-0.59, 
       197.61742046559976`}, {-0.5800000000000001, 
       197.95000276780922`}, {-0.5700000000000001, 
       198.36549842756847`}, {-0.56, 198.86017765475918`}, {-0.55, 
       199.434050101761}, {-0.5413939173302148, 200.}}], 
      LineBox[{{0.5413939173302103, 200.}, {0.55, 199.43405010176133`}, {0.56,
        198.86017765475827`}, {0.5700000000000001, 198.36549842756824`}, {
       0.5800000000000001, 197.95000276780883`}, {0.5900000000000001, 
       197.6174204656006}, {0.6000000000000001, 197.3740691158534}, {
       0.6100000000000001, 197.22756982773802`}, {0.6200000000000001, 
       197.18524520887442`}, {0.6300000000000001, 197.25240721443413`}, {
       0.6400000000000001, 197.43115236617234`}, {0.6500000000000001, 
       197.720102213912}, {0.6600000000000001, 198.1149428479625}, {
       0.6699999999999999, 198.6093191238507}, {0.6799999999999999, 
       199.19574522228834`}, {0.69, 199.86637224244276`}, {0.691788424030185, 
       200.}}]},
     Annotation[#, "Charting`Private`Tag#14"]& ]}, {{}, {}}},
  AspectRatio->NCache[GoldenRatio^(-1), 0.6180339887498948],
  Axes->{False, False},
  AxesLabel->{None, None},
  AxesOrigin->{0, 0},
  DisplayFunction->Identity,
  Frame->{{True, True}, {True, True}},
  FrameLabel->{{
     FormBox[
      TagBox["\"E/meV\"", HoldForm], TraditionalForm], None}, {None, None}},
  FrameTicks->{{Automatic, Automatic}, {{{-1, 
       FormBox["\"M'\"", TraditionalForm]}, {0, 
       FormBox["\"\[CapitalGamma]\"", TraditionalForm]}, {1, 
       FormBox["\"M\"", TraditionalForm]}}, {{-1, 
       FormBox["\"M'\"", TraditionalForm]}, {0, 
       FormBox["\"\[CapitalGamma]\"", TraditionalForm]}, {1, 
       FormBox["\"M\"", TraditionalForm]}}}},
  GridLines->{None, None},
  GridLinesStyle->Directive[
    GrayLevel[0.5, 0.4]],
  Method->{
   "AxisPadding" -> Scaled[0.02], "DefaultBoundaryStyle" -> Automatic, 
    "DefaultGraphicsInteraction" -> {
     "Version" -> 1.2, "TrackMousePosition" -> {True, False}, 
      "Effects" -> {
       "Highlight" -> {"ratio" -> 2}, "HighlightPoint" -> {"ratio" -> 2}, 
        "Droplines" -> {
         "freeformCursorMode" -> True, 
          "placement" -> {"x" -> "All", "y" -> "None"}}}}, "DefaultMeshStyle" -> 
    AbsolutePointSize[6], "DefaultPlotStyle" -> {
      Directive[
       RGBColor[0.24, 0.6, 0.8], 
       AbsoluteThickness[2]], 
      Directive[
       RGBColor[0.95, 0.627, 0.1425], 
       AbsoluteThickness[2]], 
      Directive[
       RGBColor[0.455, 0.7, 0.21], 
       AbsoluteThickness[2]], 
      Directive[
       RGBColor[0.922526, 0.385626, 0.209179], 
       AbsoluteThickness[2]], 
      Directive[
       RGBColor[0.578, 0.51, 0.85], 
       AbsoluteThickness[2]], 
      Directive[
       RGBColor[0.772079, 0.431554, 0.102387], 
       AbsoluteThickness[2]], 
      Directive[
       RGBColor[0.4, 0.64, 1.], 
       AbsoluteThickness[2]], 
      Directive[
       RGBColor[1., 0.75, 0.], 
       AbsoluteThickness[2]], 
      Directive[
       RGBColor[0.8, 0.4, 0.76], 
       AbsoluteThickness[2]], 
      Directive[
       RGBColor[0.637, 0.65, 0.], 
       AbsoluteThickness[2]], 
      Directive[
       RGBColor[0.915, 0.3325, 0.2125], 
       AbsoluteThickness[2]], 
      Directive[
       RGBColor[0.40082222609352647`, 0.5220066643438841, 0.85], 
       AbsoluteThickness[2]], 
      Directive[
       RGBColor[0.9728288904374106, 0.621644452187053, 0.07336199581899142], 
       AbsoluteThickness[2]], 
      Directive[
       RGBColor[0.736782672705901, 0.358, 0.5030266573755369], 
       AbsoluteThickness[2]], 
      Directive[
       RGBColor[0.28026441037696703`, 0.715, 0.4292089322474965], 
       AbsoluteThickness[2]]}, "DomainPadding" -> Scaled[0.02], 
    "RangePadding" -> Scaled[0.05], "OptimizePlotMarkers" -> True, 
    "IncludeHighlighting" -> "CurrentSet", "HighlightStyle" -> Automatic, 
    "OptimizePlotMarkers" -> True, 
    "CoordinatesToolOptions" -> {"DisplayFunction" -> ({
        (Identity[#]& )[
         Part[#, 1]], 
        (Identity[#]& )[
         Part[#, 2]]}& ), "CopiedValueFunction" -> ({
        (Identity[#]& )[
         Part[#, 1]], 
        (Identity[#]& )[
         Part[#, 2]]}& )}},
  PlotRange->{{-1., 1.}, {-5., 200.}},
  PlotRangeClipping->True,
  PlotRangePadding->{{
     Scaled[0.02], 
     Scaled[0.02]}, {0, 0}},
  Ticks->{Automatic, Automatic}]], "Output",
 CellChangeTimes->{
  3.95424344077565*^9, {3.954243476029441*^9, 3.95424349921437*^9}, {
   3.954244356813066*^9, 3.954244445969995*^9}, 3.954244476631151*^9, 
   3.954244516395341*^9, 3.9542445568992033`*^9, 3.954245608855901*^9, 
   3.9542456463654423`*^9},
 CellLabel->
  "Out[124]=",ExpressionUUID->"d7703797-32bb-4d38-9182-28fe9b23da71"]
}, Open  ]]
}, Open  ]]
},
WindowSize->{1440, 872.25},
WindowMargins->{{0, Automatic}, {Automatic, 0}},
FrontEndVersion->"14.2 for Linux x86 (64-bit) (December 26, 2024)",
StyleDefinitions->"Default.nb",
ExpressionUUID->"d881b7fd-8e91-4f40-91f3-ff80e50207be"
]
(* End of Notebook Content *)

(* Internal cache information *)
(*CellTagsOutline
CellTagsIndex->{}
*)
(*CellTagsIndex
CellTagsIndex->{}
*)
(*NotebookFileOutline
Notebook[{
Cell[CellGroupData[{
Cell[580, 22, 156, 3, 65, "Section",ExpressionUUID->"d27f31d7-1ae0-47fc-9187-6633995fc184"],
Cell[739, 27, 576, 13, 51, "Code",ExpressionUUID->"24c3fcd2-02ac-47d1-ac36-1b0bf958b472"],
Cell[1318, 42, 746, 16, 55, "Text",ExpressionUUID->"b40b4df0-bfe6-4c3b-995c-a573e1768b56"],
Cell[CellGroupData[{
Cell[2089, 62, 275, 5, 35, "Code",ExpressionUUID->"a48bbb37-8c83-49ce-b5d5-6fb71ddc709e",
 InitializationCell->False],
Cell[2367, 69, 6812, 150, 127, "Print",ExpressionUUID->"a7bdcd8f-f21f-4413-9a76-c4b669e8e51d"]
}, Open  ]],
Cell[9194, 222, 813, 13, 55, "Text",ExpressionUUID->"153129bc-a244-42b3-96e0-79e01b44c354"],
Cell[CellGroupData[{
Cell[10032, 239, 575, 12, 35, "Code",ExpressionUUID->"950b7cf2-6d8f-4e03-920c-dfebbea2240f",
 InitializationCell->False],
Cell[10610, 253, 248, 6, 23, "Print",ExpressionUUID->"be304d9e-c0ad-41da-b764-1583edfb631c"]
}, Open  ]],
Cell[10873, 262, 805, 13, 77, "Text",ExpressionUUID->"142b6070-d6ac-455a-8d4d-8b96185db7f9"],
Cell[11681, 277, 403, 11, 51, "Code",ExpressionUUID->"5f7307e9-fb30-4d10-8920-0ce19d2e1d69"],
Cell[12087, 290, 252, 4, 33, "Text",ExpressionUUID->"d8e098c5-f53c-497b-bb98-d0dae3a619c0"]
}, Open  ]],
Cell[CellGroupData[{
Cell[12376, 299, 258, 5, 65, "Section",ExpressionUUID->"f9829300-3265-44c6-ab4a-74b20e45e3cb"],
Cell[12637, 306, 651, 15, 33, "Text",ExpressionUUID->"64203bcb-5628-4570-9310-66da75aef43e"],
Cell[CellGroupData[{
Cell[13313, 325, 5183, 142, 525, "Code",ExpressionUUID->"b980f86d-f85e-448f-959f-8fdb0ea1031d",
 InitializationCell->False],
Cell[18499, 469, 9494, 224, 379, "Output",ExpressionUUID->"69957999-1233-4f51-b10b-92a6b927e5c4"],
Cell[27996, 695, 38732, 729, 244, "Output",ExpressionUUID->"d7703797-32bb-4d38-9182-28fe9b23da71"]
}, Open  ]]
}, Open  ]]
}
]
*)
